# Supplementary material for: Quantifying the relative contributions of bacterial and fungal communities to carcass decomposition using a quantitative microbiome profiling approach
Source: NPJ Biofilms Microbiomes. 2025 Nov 17;11:210. doi: 10.1038/s41522-025-00842-3 (PMC12624039; doi:10.1038/s41522-025-00842-3)
Supplement: Supplementary file 2 — Supplementary TableS1. [file 41522_2025_842_MOESM2_ESM.xlsx]

## Sheet: newall 
Table S1. The annotation information of metabolites
Compound_ID	Name	Formula	Kegg_ID	KEGG_pathway	HMDB_ID	SuperClass(HMDB)	Class(HMDB)	SubClass(HMDB)	Lipidmaps_ID	CATEGORY(Lipidmaps)	MAIN_CLASS(Lipidmaps)	SUB_CLASS(Lipidmaps)
Com_124_neg	N-Acetyl-D-alloisoleucine	C8 H15 N O3	--	--	--	--	--	--	--	--	--	--
Com_178_neg	(±)12(13)-DiHOME	C18 H34 O4	--	--	--	--	--	--	--	--	--	--
Com_201_neg	20-Hydroxy-(5Z,8Z,11Z,14Z)-eicosatetraenoic acid	C20 H32 O3	cpd:C14748	map00590 Arachidonic acid metabolism;map01100 Metabolic pathways;map04270 Vascular smooth muscle contraction	HMDB0005998	Lipids and lipid-like molecules	Fatty Acyls	Fatty acids and conjugates	--	--	--	--
Com_249_neg	N-Acetyl-L-phenylalanine	C11 H13 N O3	cpd:C03519	map00360 Phenylalanine metabolism	HMDB0000512	Organic acids and derivatives	Carboxylic acids and derivatives	Amino acids, peptides, and analogues	--	--	--	--
Com_305_neg	(+/-)9,10-dihydroxy-12Z-octadecenoic acid	C18 H34 O4	--	--	--	--	--	--	--	--	--	--
Com_442_neg	Citric acid	C6 H8 O7	cpd:C00158	map00020 Citrate cycle (TCA cycle);map00250 Alanine, aspartate and glutamate metabolism;map00630 Glyoxylate and dicarboxylate metabolism;map00720 Carbon fixation pathways in prokaryotes;map01060 Biosynthesis of plant secondary metabolites;map01061 Biosynthesis of phenylpropanoids;map01062 Biosynthesis of terpenoids and steroids;map01063 Biosynthesis of alkaloids derived from shikimate pathway;map…	HMDB0000094	Organic acids and derivatives	Carboxylic acids and derivatives	Tricarboxylic acids and derivatives	--	--	--	--
Com_455_neg	8-iso-13,14-dihydro-15-keto Prostaglandin F2α	C20 H34 O5	--	--	--	--	--	--	--	--	--	--
Com_569_neg	DL-4-Hydroxyphenyllactic acid	C9 H10 O4	--	--	--	--	--	--	--	--	--	--
Com_916_neg	Gluconic acid	C6 H12 O7	--	--	HMDB0000625	Organic oxygen compounds	Organooxygen compounds	Carbohydrates and carbohydrate conjugates	--	--	--	--
Com_994_neg	L-Anserine	C10 H16 N4 O3	cpd:C01262	map00340 Histidine metabolism;map00410 beta-Alanine metabolism;map01100 Metabolic pathways	HMDB0000197	Organoheterocyclic compounds	Indoles and derivatives	Indolyl carboxylic acids and derivatives	--	--	--	--
Com_1063_neg	Lipoxin B4	C20 H32 O5	cpd:C06315	map00590 Arachidonic acid metabolism	HMDB0005082	Lipids and lipid-like molecules	Fatty Acyls	Eicosanoids	LMFA03040002	Fatty Acyls [FA]	Eicosanoids [FA03]	Lipoxins [FA0304]
Com_1081_neg	2'-Deoxyuridine	C9 H12 N2 O5	cpd:C00526	map00240 Pyrimidine metabolism	HMDB0000012	Nucleosides, nucleotides, and analogues	Pyrimidine nucleosides	Pyrimidine 2'-deoxyribonucleosides	--	--	--	--
Com_1139_neg	N-Acetylaspartic acid	C6 H9 N O5	--	--	HMDB0000812	Organic acids and derivatives	Carboxylic acids and derivatives	Amino acids, peptides, and analogues	--	--	--	--
Com_1515_neg	Guanosine monophosphate (GMP)	C10 H14 N5 O8 P	cpd:C00144	map00230 Purine metabolism;map01060 Biosynthesis of plant secondary metabolites;map01065 Biosynthesis of alkaloids derived from histidine and purine;map01100 Metabolic pathways;map01523 Antifolate resistance;map04022 cGMP-PKG signaling pathway;map04740 Olfactory transduction;map04742 Taste transduction;map04744 Phototransduction	--	--	--	--	--	--	--	--
Com_1607_neg	Dodecanedioic acid	C12 H22 O4	cpd:C02678	-	HMDB0000623	Lipids and lipid-like molecules	Fatty Acyls	Fatty acids and conjugates	LMFA01170009	Fatty Acyls [FA]	Fatty Acids and Conjugates [FA01]	Dicarboxylic acids [FA0117]
Com_1758_neg	11,12-Epoxy-(5Z,8Z,11Z)-icosatrienoic acid	C20 H32 O3	cpd:C14770	map00590 Arachidonic acid metabolism;map01100 Metabolic pathways;map04270 Vascular smooth muscle contraction;map04726 Serotonergic synapse;map04913 Ovarian steroidogenesis	--	--	--	--	--	--	--	--
Com_2133_neg	15(R)-Lipoxin A4	C20 H32 O5	--	--	--	--	--	--	--	--	--	--
Com_2165_neg	3-Indoxyl sulphate	C8 H7 N O4 S	--	--	HMDB0000682	Organic acids and derivatives	Organic sulfuric acids and derivatives	Arylsulfates	--	--	--	--
Com_2248_neg	Thymidine 5'-monophosphate	C10 H15 N2 O8 P	cpd:C00364	map00240 Pyrimidine metabolism;map01100 Metabolic pathways;map01523 Antifolate resistance	HMDB0001227	Nucleosides, nucleotides, and analogues	Pyrimidine nucleotides	Pyrimidine deoxyribonucleotides	--	--	--	--
Com_2291_neg	Glycodeoxycholic acid	C26 H43 N O5	cpd:C05464	-	HMDB0000631	Lipids and lipid-like molecules	Steroids and steroid derivatives	Bile acids, alcohols and derivatives	LMST05030006	Sterol Lipids [ST]	Steroid conjugates [ST05]	Glycine conjugates [ST0503]
Com_2506_neg	D-Ribose-1-phosphate	C5 H11 O8 P	cpd:C00620	map00030 Pentose phosphate pathway;map00230 Purine metabolism	HMDB0001489	Organic oxygen compounds	Organooxygen compounds	Carbohydrates and carbohydrate conjugates	--	--	--	--
Com_3640_neg	2'-Deoxyguanosine 5'-monophosphate (dGMP)	C10 H14 N5 O7 P	cpd:C00362	map00230 Purine metabolism;map01100 Metabolic pathways	--	--	--	--	--	--	--	--
Com_3723_neg	Pseudouridine	C9 H12 N2 O6	cpd:C02067	map00240 Pyrimidine metabolism	HMDB0000767	Nucleosides, nucleotides, and analogues	Nucleoside and nucleotide analogues	-	--	--	--	--
Com_4423_neg	D-(-)-Mannitol	C6 H14 O6	--	--	HMDB0000765	Organic oxygen compounds	Organooxygen compounds	Carbohydrates and carbohydrate conjugates	--	--	--	--
Com_4710_neg	α-D-Glucose-1,6-bisphosphate	C6 H14 O12 P2	--	--	--	--	--	--	--	--	--	--
Com_4935_neg	2'-Deoxyinosine	C10 H12 N4 O4	cpd:C05512	map00230 Purine metabolism;map01100 Metabolic pathways	HMDB0000071	Nucleosides, nucleotides, and analogues	Purine nucleosides	Purine 2'-deoxyribonucleosides	--	--	--	--
Com_5490_neg	D-Sedoheptulose 7-phosphate	C7 H15 O10 P	cpd:C05382	map00030 Pentose phosphate pathway;map00540 Lipopolysaccharide biosynthesis;map00710 Carbon fixation in photosynthetic organisms;map01100 Metabolic pathways;map01110 Biosynthesis of secondary metabolites;map01120 Microbial metabolism in diverse environments;map01130 Biosynthesis of antibiotics;map01200 Carbon metabolism;map01230 Biosynthesis of amino acids	HMDB0001068	Organic oxygen compounds	Organooxygen compounds	Carbohydrates and carbohydrate conjugates	--	--	--	--
Com_5606_neg	N-Acetyl-L-glutamine	C7 H12 N2 O4	--	--	HMDB0006029	Organic acids and derivatives	Carboxylic acids and derivatives	Amino acids, peptides, and analogues	--	--	--	--
Com_5791_neg	Oleoyl-L-α-lysophosphatidic acid	C21 H41 O7 P	--	--	--	--	--	--	--	--	--	--
Com_6379_neg	Uridine monophosphate (UMP)	C9 H13 N2 O9 P	cpd:C00105	map00240 Pyrimidine metabolism;map01100 Metabolic pathways	--	--	--	--	--	--	--	--
Com_6622_neg	2'-Deoxycytidine 5'-monophosphate (dCMP)	C9 H14 N3 O7 P	--	--	--	--	--	--	--	--	--	--
Com_7179_neg	Homogentisic acid	C8 H8 O4	cpd:C00544	map00130 Ubiquinone and other terpenoid-quinone biosynthesis;map00350 Tyrosine metabolism;map00643 Styrene degradation;map01100 Metabolic pathways;map01120 Microbial metabolism in diverse environments	HMDB0000130	Benzenoids	Benzene and substituted derivatives	Phenylacetic acids	--	--	--	--
Com_7621_neg	L-Dopa	C9 H11 N O4	cpd:C00355	map00350 Tyrosine metabolism;map00950 Isoquinoline alkaloid biosynthesis;map00965 Betalain biosynthesis;map01060 Biosynthesis of plant secondary metabolites;map01063 Biosynthesis of alkaloids derived from shikimate pathway;map01100 Metabolic pathways;map01110 Biosynthesis of secondary metabolites;map04728 Dopaminergic synapse;map04917 Prolactin signaling pathway;map05012 Parkinson's disease;map05…	HMDB0000181	Organic acids and derivatives	Carboxylic acids and derivatives	Amino acids, peptides, and analogues	--	--	--	--
Com_7871_neg	3-Phenyllactic acid	C9 H10 O3	cpd:C01479	map00960 Tropane, piperidine and pyridine alkaloid biosynthesis;map01110 Biosynthesis of secondary metabolites	HMDB0000779	Phenylpropanoids and polyketides	Phenylpropanoic acids	-	--	--	--	--
Com_8848_neg	2'-Deoxyadenosine 5'-monophosphate (dAMP)	C10 H14 N5 O6 P	cpd:C00360	map00230 Purine metabolism;map01100 Metabolic pathways	--	--	--	--	--	--	--	--
Com_8909_neg	4-Hydroxyphenylpyruvic acid	C9 H8 O4	--	--	HMDB0000707	Benzenoids	Benzene and substituted derivatives	Phenylpyruvic acid derivatives	--	--	--	--
Com_9020_neg	L-Cysteine-S-sulfate	C3 H7 N O5 S2	cpd:C05824	map00270 Cysteine and methionine metabolism;map01230 Biosynthesis of amino acids	--	--	--	--	--	--	--	--
Com_9133_neg	2-Isopropylmalic acid	C7 H12 O5	cpd:C02504	map00290 Valine, leucine and isoleucine biosynthesis;map00620 Pyruvate metabolism;map01100 Metabolic pathways;map01110 Biosynthesis of secondary metabolites;map01210 2-Oxocarboxylic acid metabolism;map01230 Biosynthesis of amino acids	HMDB0000402	Lipids and lipid-like molecules	Fatty Acyls	Fatty acids and conjugates	--	--	--	--
Com_16617_neg	2-Hydroxyhippuric acid	C9 H9 N O4	cpd:C07588	-	HMDB0000840	Benzenoids	Benzene and substituted derivatives	Benzoic acids and derivatives	--	--	--	--
Com_22911_neg	D-(-)-Quinic acid	C7 H12 O6	cpd:C00296	map00400 Phenylalanine, tyrosine and tryptophan biosynthesis	HMDB0003072	Organic oxygen compounds	Organooxygen compounds	Alcohols and polyols	--	--	--	--
Com_73_neg	Cholic acid	C24 H40 O5	cpd:C00695	map00120 Primary bile acid biosynthesis;map00121 Secondary bile acid biosynthesis;map01100 Metabolic pathways;map04976 Bile secretion	HMDB0000619	Lipids and lipid-like molecules	Steroids and steroid derivatives	Bile acids, alcohols and derivatives	LMST04010001	Sterol Lipids [ST]	Bile acids and derivatives [ST04]	C24 bile acids, alcohols, and derivatives [ST0401]
Com_66_neg	L-Phenylalanine	C9 H11 N O2	cpd:C00079	map00360 Phenylalanine metabolism;map00400 Phenylalanine, tyrosine and tryptophan biosynthesis;map00460 Cyanoamino acid metabolism;map00940 Phenylpropanoid biosynthesis;map00960 Tropane, piperidine and pyridine alkaloid biosynthesis;map00966 Glucosinolate biosynthesis;map00970 Aminoacyl-tRNA biosynthesis;map01060 Biosynthesis of plant secondary metabolites;map01061 Biosynthesis of phenylpropanoid…	HMDB0000159	Organic acids and derivatives	Carboxylic acids and derivatives	Amino acids, peptides, and analogues	--	--	--	--
Com_4_neg	Docosahexaenoic acid	C22 H32 O2	cpd:C06429	map01040 Biosynthesis of unsaturated fatty acids	HMDB0002183	Lipids and lipid-like molecules	Fatty Acyls	Fatty acids and conjugates	LMFA01031176	Fatty Acyls [FA]	Fatty Acids and Conjugates [FA01]	Unsaturated fatty acids [FA0103]
Com_361_neg	Genistein	C15 H10 O5	cpd:C06563	map00943 Isoflavonoid biosynthesis;map01061 Biosynthesis of phenylpropanoids;map01110 Biosynthesis of secondary metabolites	HMDB0003217	Phenylpropanoids and polyketides	Isoflavonoids	Isoflav-2-enes	LMPK12050218	Polyketides [PK]	Flavonoids [PK12]	Isoflavonoids [PK1205]
Com_520_neg	Daidzein	C15 H10 O4	cpd:C10208	map00943 Isoflavonoid biosynthesis;map01061 Biosynthesis of phenylpropanoids;map01110 Biosynthesis of secondary metabolites	HMDB0003312	Phenylpropanoids and polyketides	Isoflavonoids	Isoflav-2-enes	LMPK12050038	Polyketides [PK]	Flavonoids [PK12]	Isoflavonoids [PK1205]
Com_502_neg	Pantothenic acid	C9 H17 N O5	cpd:C00864	map00410 beta-Alanine metabolism;map00770 Pantothenate and CoA biosynthesis;map01100 Metabolic pathways;map01110 Biosynthesis of secondary metabolites;map04977 Vitamin digestion and absorption	HMDB0000210	Organic oxygen compounds	Organooxygen compounds	Alcohols and polyols	--	--	--	--
Com_212_neg	Glycocholic acid	C26 H43 N O6	cpd:C01921	map00120 Primary bile acid biosynthesis;map00121 Secondary bile acid biosynthesis;map01100 Metabolic pathways;map04976 Bile secretion;map04979 Cholesterol metabolism	HMDB0000138	Lipids and lipid-like molecules	Steroids and steroid derivatives	Bile acids, alcohols and derivatives	LMST05030001	Sterol Lipids [ST]	Steroid conjugates [ST05]	Glycine conjugates [ST0503]
Com_3923_neg	5-Hydroxytryptophan	C11 H12 N2 O3	cpd:C01017	-	HMDB0000472	Organoheterocyclic compounds	Indoles and derivatives	Tryptamines and derivatives	--	--	--	--
Com_438_neg	N-Acetyl-DL-glutamic acid	C7 H11 N O5	--	--	--	--	--	--	--	--	--	--
Com_456_neg	Xanthosine	C10 H12 N4 O6	cpd:C01762	map00230 Purine metabolism;map00232 Caffeine metabolism;map01065 Biosynthesis of alkaloids derived from histidine and purine;map01100 Metabolic pathways;map01110 Biosynthesis of secondary metabolites	HMDB0000299	Nucleosides, nucleotides, and analogues	Purine nucleosides	-	--	--	--	--
Com_956_neg	Indole-3-lactic acid	C11 H11 N O3	cpd:C02043	map00380 Tryptophan metabolism	HMDB0000671	Organoheterocyclic compounds	Indoles and derivatives	Indolyl carboxylic acids and derivatives	--	--	--	--
Com_3451_neg	Glycoursodeoxycholic acid	C26 H43 N O5	--	--	HMDB0000708	Lipids and lipid-like molecules	Steroids and steroid derivatives	Bile acids, alcohols and derivatives	LMST05030016	Sterol Lipids [ST]	Steroid conjugates [ST05]	Glycine conjugates [ST0503]
Com_35_neg	Taurochenodeoxycholic acid	C26 H45 N O6 S	cpd:C05465	map00120 Primary bile acid biosynthesis;map00121 Secondary bile acid biosynthesis;map04976 Bile secretion;map04979 Cholesterol metabolism	HMDB0242411	Lipids and lipid-like molecules	Steroids and steroid derivatives	Bile acids, alcohols and derivatives	LMST05040005	Sterol Lipids [ST]	Steroid conjugates [ST05]	Taurine conjugates [ST0504]
Com_3002_neg	N-Acetyl-DL-tryptophan	C13 H14 N2 O3	--	--	--	--	--	--	--	--	--	--
Com_3730_neg	3'-Adenosine monophosphate (3'-AMP)	C10 H14 N5 O7 P	cpd:C01367	map00230 Purine metabolism	--	--	--	--	--	--	--	--
Com_1878_neg	4-Pyridoxic acid	C8 H9 N O4	cpd:C00847	map00750 Vitamin B6 metabolism;map01100 Metabolic pathways;map01120 Microbial metabolism in diverse environments	HMDB0000017	Organoheterocyclic compounds	Pyridines and derivatives	Pyridinecarboxylic acids and derivatives	--	--	--	--
Com_4374_neg	Uridine	C9 H12 N2 O6	cpd:C00299	map00240 Pyrimidine metabolism;map01100 Metabolic pathways	HMDB0000296	Nucleosides, nucleotides, and analogues	Pyrimidine nucleosides	-	--	--	--	--
Com_1987_neg	N-Acetyl-1-aspartylglutamic acid	C11 H16 N2 O8	cpd:C12270	map00250 Alanine, aspartate and glutamate metabolism;map01100 Metabolic pathways;map04080 Neuroactive ligand-receptor interaction	HMDB0255414	Organic acids and derivatives	Carboxylic acids and derivatives	Amino acids, peptides, and analogues	--	--	--	--
Com_3411_neg	N-Acetylneuraminic acid	C11 H19 N O9	cpd:C00270	map00520 Amino sugar and nucleotide sugar metabolism;map01100 Metabolic pathways	HMDB0000230	Organic oxygen compounds	Organooxygen compounds	Carbohydrates and carbohydrate conjugates	--	--	--	--
Com_2968_neg	Dulcitol	C6 H14 O6	cpd:C01697	map00052 Galactose metabolism;map01100 Metabolic pathways;map02060 Phosphotransferase system (PTS)	HMDB0011632	Organic oxygen compounds	Organooxygen compounds	Carbohydrates and carbohydrate conjugates	--	--	--	--
Com_3724_neg	Adenosine 5'-monophosphate	C10 H14 N5 O7 P	cpd:C00020	map00230 Purine metabolism;map00908 Zeatin biosynthesis;map01060 Biosynthesis of plant secondary metabolites;map01065 Biosynthesis of alkaloids derived from histidine and purine;map01070 Biosynthesis of plant hormones;map01100 Metabolic pathways;map01110 Biosynthesis of secondary metabolites;map01130 Biosynthesis of antibiotics;map01523 Antifolate resistance;map04022 cGMP-PKG signaling pathway;ma…	HMDB0000045	Nucleosides, nucleotides, and analogues	Purine nucleotides	Purine ribonucleotides	--	--	--	--
Com_8038_neg	Guanosine	C10 H13 N5 O5	cpd:C00387	map00230 Purine metabolism;map01100 Metabolic pathways	HMDB0000133	Nucleosides, nucleotides, and analogues	Purine nucleosides	-	--	--	--	--
Com_8255_neg	2'-O-Methylguanosine	C11 H15 N5 O5	--	--	--	--	--	--	--	--	--	--
Com_33082_neg	D-Glucosamine 6-phosphate	C6 H14 N O8 P	cpd:C00352	map00250 Alanine, aspartate and glutamate metabolism;map00520 Amino sugar and nucleotide sugar metabolism;map01100 Metabolic pathways;map01130 Biosynthesis of antibiotics;map02060 Phosphotransferase system (PTS);map04931 Insulin resistance	HMDB0001254	Organic oxygen compounds	Organooxygen compounds	Carbohydrates and carbohydrate conjugates	--	--	--	--
Com_18_neg	Adrenic acid	C22 H36 O2	cpd:C16527	map01040 Biosynthesis of unsaturated fatty acids;map04216 Ferroptosis	HMDB0002226	Lipids and lipid-like molecules	Fatty Acyls	Fatty acids and conjugates	LMFA04000050	Fatty Acyls [FA]	Docosanoids [FA04]	Other Docosanoids [FA0400]
Com_11237_neg	Quinolinic acid	C7 H5 N O4	cpd:C03722	map00380 Tryptophan metabolism;map00410 beta-Alanine metabolism;map00760 Nicotinate and nicotinamide metabolism;map01060 Biosynthesis of plant secondary metabolites;map01064 Biosynthesis of alkaloids derived from ornithine, lysine and nicotinic acid;map01100 Metabolic pathways	HMDB0000232	Organoheterocyclic compounds	Pyridines and derivatives	Pyridinecarboxylic acids and derivatives	--	--	--	--
Com_1185_neg	Thymidine	C10 H14 N2 O5	cpd:C00214	map00240 Pyrimidine metabolism;map01100 Metabolic pathways	HMDB0000273	Nucleosides, nucleotides, and analogues	Pyrimidine nucleosides	Pyrimidine 2'-deoxyribonucleosides	--	--	--	--
Com_12878_neg	L-Cystine	C6 H12 N2 O4 S2	cpd:C00491	map00270 Cysteine and methionine metabolism;map02010 ABC transporters;map04216 Ferroptosis;map04974 Protein digestion and absorption	HMDB0000192	Organic acids and derivatives	Carboxylic acids and derivatives	Amino acids, peptides, and analogues	--	--	--	--
Com_312_neg	N-Acetyl-L-methionine	C7 H13 N O3 S	cpd:C02712	-	HMDB0011745	Organic acids and derivatives	Carboxylic acids and derivatives	Amino acids, peptides, and analogues	--	--	--	--
Com_1058_neg	Inosine-5'-monophosphate (IMP)	C10 H13 N4 O8 P	cpd:C00130	map00230 Purine metabolism;map01060 Biosynthesis of plant secondary metabolites;map01065 Biosynthesis of alkaloids derived from histidine and purine;map01070 Biosynthesis of plant hormones;map01100 Metabolic pathways;map01110 Biosynthesis of secondary metabolites;map01130 Biosynthesis of antibiotics;map01523 Antifolate resistance;map04742 Taste transduction	--	--	--	--	--	--	--	--
Com_674_neg	Azelaic acid	C9 H16 O4	cpd:C08261	-	HMDB0000784	Lipids and lipid-like molecules	Fatty Acyls	Fatty acids and conjugates	LMFA01170054	Fatty Acyls [FA]	Fatty Acids and Conjugates [FA01]	Dicarboxylic acids [FA0117]
Com_1_neg	Elaidic acid	C18 H34 O2	cpd:C01712	-	HMDB0000573	Lipids and lipid-like molecules	Fatty Acyls	Fatty acids and conjugates	--	--	--	--
Com_6_neg	ST 24:1;O4;T	C26 H45 N O7 S	--	--	--	--	--	--	--	--	--	--
Com_12_neg	Ethyl myristate	C16 H32 O2	--	--	HMDB0034153	Lipids and lipid-like molecules	Fatty Acyls	Fatty acid esters	--	--	--	--
Com_16_neg	16-Hydroxyhexadecanoic acid	C16 H32 O3	cpd:C18218	map00073 Cutin, suberine and wax biosynthesis;map01100 Metabolic pathways	HMDB0006294	Lipids and lipid-like molecules	Fatty Acyls	Fatty acids and conjugates	--	--	--	--
Com_31_neg	Succinic acid	C4 H6 O4	cpd:C00042	map00020 Citrate cycle (TCA cycle);map00190 Oxidative phosphorylation;map00250 Alanine, aspartate and glutamate metabolism;map00350 Tyrosine metabolism;map00360 Phenylalanine metabolism;map00361 Chlorocyclohexane and chlorobenzene degradation;map00620 Pyruvate metabolism;map00630 Glyoxylate and dicarboxylate metabolism;map00640 Propanoate metabolism;map00650 Butanoate metabolism;map00720 Carbon f…	HMDB0000254	Organic acids and derivatives	Carboxylic acids and derivatives	Dicarboxylic acids and derivatives	LMFA01170043	Fatty Acyls [FA]	Fatty Acids and Conjugates [FA01]	Dicarboxylic acids [FA0117]
Com_40_neg	11(Z),14(Z)-Eicosadienoic Acid	C20 H36 O2	--	--	--	--	--	--	--	--	--	--
Com_58_neg	β-Muricholic acid	C24 H40 O5	cpd:C17726	map00121 Secondary bile acid biosynthesis	HMDB0000415	Lipids and lipid-like molecules	Steroids and steroid derivatives	Bile acids, alcohols and derivatives	--	--	--	--
Com_72_neg	LPE O-16:1	C21 H44 N O6 P	--	--	--	--	--	--	--	--	--	--
Com_80_neg	11(E)-Eicosenoic Acid	C20 H38 O2	--	--	--	--	--	--	--	--	--	--
Com_84_neg	2-Hydroxyvaleric acid	C5 H10 O3	--	--	HMDB0001863	Lipids and lipid-like molecules	Fatty Acyls	Fatty acids and conjugates	--	--	--	--
Com_90_neg	N-(4-chlorophenyl)-N'-cyclohexylthiourea	C13 H17 Cl N2 S	--	--	--	--	--	--	--	--	--	--
Com_95_neg	D-α-Hydroxyglutaric acid	C5 H8 O5	cpd:C01087	-	--	--	--	--	--	--	--	--
Com_99_neg	LPE O-18:2	C23 H46 N O6 P	--	--	--	--	--	--	--	--	--	--
Com_106_neg	4-Oxoproline	C5 H7 N O3	cpd:C01877	map00330 Arginine and proline metabolism	HMDB0304793	Organic acids and derivatives	Carboxylic acids and derivatives	Amino acids, peptides, and analogues	--	--	--	--
Com_107_neg	DL-Malic acid	C4 H6 O5	cpd:C00711	-	--	--	--	--	--	--	--	--
Com_119_neg	2-Hydroxy-4-methylthiobutanoic acid	C5 H10 O3 S	--	--	HMDB0037115	Lipids and lipid-like molecules	Fatty Acyls	Fatty acids and conjugates	--	--	--	--
Com_140_neg	LPE O-18:1	C23 H48 N O6 P	--	--	--	--	--	--	--	--	--	--
Com_146_neg	3-Methylglutaric acid	C6 H10 O4	--	--	HMDB0000752	Lipids and lipid-like molecules	Fatty Acyls	Fatty acids and conjugates	--	--	--	--
Com_155_neg	2-Methylglutaric acid	C6 H10 O4	cpd:C05282	-	HMDB0000422	Lipids and lipid-like molecules	Fatty Acyls	Fatty acids and conjugates	--	--	--	--
Com_177_neg	(±)9(10)-DiHOME	C18 H34 O4	--	--	--	--	--	--	--	--	--	--
Com_216_neg	3-Hydroxybutyric acid	C4 H8 O3	--	--	HMDB0000011	Organic acids and derivatives	Hydroxy acids and derivatives	Beta hydroxy acids and derivatives	--	--	--	--
Com_231_neg	4-Hydroxymandelonitrile	C8 H7 N O2	cpd:C00650	-	HMDB0060318	Benzenoids	Phenols	1-hydroxy-2-unsubstituted benzenoids	--	--	--	--
Com_232_neg	2-Hydroxycaproic acid	C6 H12 O3	--	--	HMDB0001624	Lipids and lipid-like molecules	Fatty Acyls	Fatty acids and conjugates	--	--	--	--
Com_234_neg	Lauric acid ethyl ester	C14 H28 O2	--	--	HMDB0033788	Lipids and lipid-like molecules	Fatty Acyls	Fatty acid esters	--	--	--	--
Com_255_neg	LPI 20:4	C29 H49 O12 P	--	--	--	--	--	--	LMGP06050006	Glycerophospholipids [GP]	Glycerophosphoinositols [GP06]	Monoacylglycerophosphoinositols [GP0605]
Com_291_neg	FAHFA 18:3/18:0	C36 H64 O4	--	--	--	--	--	--	--	--	--	--
Com_336_neg	trans-10-Heptadecenoic acid	C17 H32 O2	--	--	HMDB0244268	Lipids and lipid-like molecules	Fatty Acyls	Fatty acids and conjugates	--	--	--	--
Com_341_neg	2-deoxyribose 5-phosphate	C5 H11 O7 P	--	--	HMDB0001031	Organic oxygen compounds	Organooxygen compounds	Carbohydrates and carbohydrate conjugates	--	--	--	--
Com_391_neg	3-Isopropylmalic acid	C7 H12 O5	--	--	HMDB0012156	Lipids and lipid-like molecules	Fatty Acyls	Fatty acids and conjugates	--	--	--	--
Com_394_neg	Glutaric acid	C5 H8 O4	cpd:C00489	map00071 Fatty acid degradation;map00310 Lysine degradation	HMDB0000661	Organic acids and derivatives	Carboxylic acids and derivatives	Dicarboxylic acids and derivatives	--	--	--	--
Com_405_neg	LPE O-18:3	C23 H44 N O6 P	--	--	--	--	--	--	--	--	--	--
Com_426_neg	Methyl acetoacetate	C5 H8 O3	--	--	HMDB0000310	Organic acids and derivatives	Keto acids and derivatives	Beta-keto acids and derivatives	--	--	--	--
Com_460_neg	Tretinoin	C20 H28 O2	cpd:C00777	map00830 Retinol metabolism;map01100 Metabolic pathways;map04659 Th17 cell differentiation;map04672 Intestinal immune network for IgA production;map05200 Pathways in cancer;map05222 Small cell lung cancer;map05223 Non-small cell lung cancer;map05226 Gastric cancer	HMDB0002369	Lipids and lipid-like molecules	Prenol lipids	Retinoids	--	--	--	--
Com_501_neg	Chenodeoxycholic Acid	C24 H40 O4	cpd:C02528	map00120 Primary bile acid biosynthesis;map00121 Secondary bile acid biosynthesis;map01100 Metabolic pathways;map04976 Bile secretion	HMDB0000518	Lipids and lipid-like molecules	Steroids and steroid derivatives	Bile acids, alcohols and derivatives	LMST04010032	Sterol Lipids [ST]	Bile acids and derivatives [ST04]	C24 bile acids, alcohols, and derivatives [ST0401]
Com_524_neg	Methylsuccinic acid	C5 H8 O4	--	--	HMDB0001844	Lipids and lipid-like molecules	Fatty Acyls	Fatty acids and conjugates	LMFA01170119	Fatty Acyls [FA]	Fatty Acids and Conjugates [FA01]	Dicarboxylic acids [FA0117]
Com_525_neg	Glutaconic acid	C5 H6 O4	cpd:C02214	-	HMDB0000620	Organic acids and derivatives	Carboxylic acids and derivatives	Dicarboxylic acids and derivatives	LMFA01170109	Fatty Acyls [FA]	Fatty Acids and Conjugates [FA01]	Dicarboxylic acids [FA0117]
Com_530_neg	2-Hydroxymyristic acid	C14 H28 O3	--	--	HMDB0002261	Lipids and lipid-like molecules	Fatty Acyls	Fatty acids and conjugates	LMFA01050484	Fatty Acyls [FA]	Fatty Acids and Conjugates [FA01]	Hydroxy fatty acids [FA0105]
Com_535_neg	LPS 18:0	C24 H48 N O9 P	--	--	--	--	--	--	LMGP03050006	Glycerophospholipids [GP]	Glycerophosphoserines [GP03]	Monoacylglycerophosphoserines [GP0305]
Com_557_neg	Hydrocinnamic acid	C9 H10 O2	cpd:C05629	map00360 Phenylalanine metabolism;map01120 Microbial metabolism in diverse environments;map01220 Degradation of aromatic compounds	HMDB0000764	Phenylpropanoids and polyketides	Phenylpropanoic acids	-	--	--	--	--
Com_561_neg	LPS 22:6	C28 H44 N O9 P	--	--	--	--	--	--	LMGP03050013	Glycerophospholipids [GP]	Glycerophosphoserines [GP03]	Monoacylglycerophosphoserines [GP0305]
Com_607_neg	2-Methyl-3-hydroxybutyric acid	C5 H10 O3	--	--	HMDB0000354	Lipids and lipid-like molecules	Fatty Acyls	Fatty acids and conjugates	LMFA01050391	Fatty Acyls [FA]	Fatty Acids and Conjugates [FA01]	Hydroxy fatty acids [FA0105]
Com_625_neg	5-Methoxypsoralen	C12 H8 O4	cpd:C01557	map01061 Biosynthesis of phenylpropanoids;map01110 Biosynthesis of secondary metabolites	HMDB0030637	Phenylpropanoids and polyketides	Coumarins and derivatives	Furanocoumarins	--	--	--	--
Com_634_neg	FAHFA 20:4/20:3	C40 H64 O4	--	--	--	--	--	--	--	--	--	--
Com_697_neg	(±)17(18)-DiHETE	C20 H32 O4	--	--	--	--	--	--	--	--	--	--
Com_756_neg	δ-Ribono-1,4-lactone	C5 H8 O5	--	--	--	--	--	--	--	--	--	--
Com_769_neg	ST 27:1;O;S	C27 H46 O4 S	--	--	--	--	--	--	--	--	--	--
Com_794_neg	LPG 16:0	C22 H45 O9 P	--	--	--	--	--	--	LMGP04050008	Glycerophospholipids [GP]	Glycerophosphoglycerols [GP04]	Monoacylglycerophosphoglycerols [GP0405]
Com_824_neg	Maleic acid	C4 H4 O4	cpd:C01384	map00350 Tyrosine metabolism;map00650 Butanoate metabolism;map00760 Nicotinate and nicotinamide metabolism;map01120 Microbial metabolism in diverse environments	HMDB0000176	Organic acids and derivatives	Carboxylic acids and derivatives	Dicarboxylic acids and derivatives	--	--	--	--
Com_830_neg	LPG 18:2	C24 H45 O9 P	--	--	--	--	--	--	LMGP04050014	Glycerophospholipids [GP]	Glycerophosphoglycerols [GP04]	Monoacylglycerophosphoglycerols [GP0405]
Com_888_neg	N-Acetylalanine	C5 H9 N O3	--	--	HMDB0255053	Organic acids and derivatives	Carboxylic acids and derivatives	Amino acids, peptides, and analogues	--	--	--	--
Com_909_neg	Mestranol	C21 H26 O2	cpd:C07618	-	HMDB0015446	Lipids and lipid-like molecules	Steroids and steroid derivatives	Estrane steroids	--	--	--	--
Com_936_neg	(±)8(9)-DiHET	C20 H34 O4	--	--	--	--	--	--	--	--	--	--
Com_937_neg	FAHFA 22:6/20:3	C42 H64 O4	--	--	--	--	--	--	--	--	--	--
Com_973_neg	LPG 18:1	C24 H47 O9 P	--	--	--	--	--	--	LMGP04050006	Glycerophospholipids [GP]	Glycerophosphoglycerols [GP04]	Monoacylglycerophosphoglycerols [GP0405]
Com_997_neg	Picolinic acid	C6 H5 N O2	cpd:C10164	map00380 Tryptophan metabolism;map01100 Metabolic pathways	HMDB0002243	Organoheterocyclic compounds	Pyridines and derivatives	Pyridinecarboxylic acids and derivatives	--	--	--	--
Com_1019_neg	Ethylmalonic acid	C5 H8 O4	--	--	HMDB0000622	Lipids and lipid-like molecules	Fatty Acyls	Fatty acids and conjugates	LMFA01170105	Fatty Acyls [FA]	Fatty Acids and Conjugates [FA01]	Dicarboxylic acids [FA0117]
Com_1026_neg	4-Methylphenol	C7 H8 O	cpd:C01468	map00623 Toluene degradation;map00633 Nitrotoluene degradation;map01100 Metabolic pathways;map01120 Microbial metabolism in diverse environments;map01220 Degradation of aromatic compounds;map04974 Protein digestion and absorption	HMDB0001858	Benzenoids	Phenols	Cresols	--	--	--	--
Com_1062_neg	FAHFA 20:3/18:0	C38 H68 O4	--	--	--	--	--	--	--	--	--	--
Com_1072_neg	(±)11-HETE	C20 H32 O3	--	--	--	--	--	--	--	--	--	--
Com_1089_neg	Deoxyribose 5-Phosphate	C5 H11 O7 P	--	--	HMDB0001031	Organic oxygen compounds	Organooxygen compounds	Carbohydrates and carbohydrate conjugates	--	--	--	--
Com_1097_neg	Decanoic acid	C10 H20 O2	cpd:C01571	map00061 Fatty acid biosynthesis;map01100 Metabolic pathways	HMDB0000513	Lipids and lipid-like molecules	Fatty Acyls	Fatty acids and conjugates	LMFA01010010	Fatty Acyls [FA]	Fatty Acids and Conjugates [FA01]	Straight chain fatty acids [FA0101]
Com_1151_neg	FAHFA 18:1/20:3	C38 H66 O4	--	--	--	--	--	--	--	--	--	--
Com_1156_neg	cholesteryl sulfate	C27 H46 O4 S	cpd:C18043	map00140 Steroid hormone biosynthesis	HMDB0000653	Lipids and lipid-like molecules	Steroids and steroid derivatives	Cholestane steroids	LMST05020016	Sterol Lipids [ST]	Steroid conjugates [ST05]	Sulfates [ST0502]
Com_1192_neg	Citrulline	C6 H13 N3 O3	cpd:C00327	map00220 Arginine biosynthesis;map01100 Metabolic pathways;map01110 Biosynthesis of secondary metabolites;map01130 Biosynthesis of antibiotics;map01230 Biosynthesis of amino acids	HMDB0000904	Organic acids and derivatives	Carboxylic acids and derivatives	Amino acids, peptides, and analogues	--	--	--	--
Com_1200_neg	D-Mannose 6-phosphate	C6 H13 O9 P	cpd:C00275	map00051 Fructose and mannose metabolism;map00520 Amino sugar and nucleotide sugar metabolism;map01100 Metabolic pathways;map01110 Biosynthesis of secondary metabolites;map01130 Biosynthesis of antibiotics;map02060 Phosphotransferase system (PTS);map04142 Lysosome	HMDB0304312	Organic oxygen compounds	Organooxygen compounds	Carbohydrates and carbohydrate conjugates	--	--	--	--
Com_1207_neg	FAHFA 20:3/20:2	C40 H68 O4	--	--	--	--	--	--	--	--	--	--
Com_1210_neg	Levulinic acid	C5 H8 O3	--	--	HMDB0000720	Organic acids and derivatives	Keto acids and derivatives	Gamma-keto acids and derivatives	LMFA01060006	Fatty Acyls [FA]	Fatty Acids and Conjugates [FA01]	Oxo fatty acids [FA0106]
Com_1216_neg	FAHFA 20:4/18:1	C38 H64 O4	--	--	--	--	--	--	--	--	--	--
Com_1234_neg	N-Lauroylsarcosine	C15 H29 N O3	--	--	HMDB0255165	Organic acids and derivatives	Carboxylic acids and derivatives	Amino acids, peptides, and analogues	--	--	--	--
Com_1259_neg	(2R)-2,3-Dihydroxypropanoic acid	C3 H6 O4	cpd:C00258	map00030 Pentose phosphate pathway;map00260 Glycine, serine and threonine metabolism;map00561 Glycerolipid metabolism;map00630 Glyoxylate and dicarboxylate metabolism;map00680 Methane metabolism;map01100 Metabolic pathways;map01110 Biosynthesis of secondary metabolites;map01120 Microbial metabolism in diverse environments;map01130 Biosynthesis of antibiotics;map01200 Carbon metabolism	HMDB0000148	Organic acids and derivatives	Carboxylic acids and derivatives	Amino acids, peptides, and analogues	--	--	--	--
Com_1271_neg	3-Phosphoglyceric acid	C3 H7 O7 P	cpd:C00597	-	HMDB0000807	Organic oxygen compounds	Organooxygen compounds	Carbohydrates and carbohydrate conjugates	--	--	--	--
Com_1330_neg	LPI 22:6	C31 H49 O12 P	--	--	--	--	--	--	LMGP06050012	Glycerophospholipids [GP]	Glycerophosphoinositols [GP06]	Monoacylglycerophosphoinositols [GP0605]
Com_1365_neg	LPS 18:1	C24 H46 N O9 P	--	--	--	--	--	--	LMGP03050001	Glycerophospholipids [GP]	Glycerophosphoserines [GP03]	Monoacylglycerophosphoserines [GP0305]
Com_1383_neg	15(S)-HpETE	C20 H32 O4	cpd:C05966	map00590 Arachidonic acid metabolism;map01100 Metabolic pathways;map04726 Serotonergic synapse;map04750 Inflammatory mediator regulation of TRP channels;map04913 Ovarian steroidogenesis	HMDB0004244	Lipids and lipid-like molecules	Fatty Acyls	Eicosanoids	--	--	--	--
Com_1397_neg	Fumaric acid	C4 H4 O4	cpd:C00122	map00020 Citrate cycle (TCA cycle);map00190 Oxidative phosphorylation;map00220 Arginine biosynthesis;map00250 Alanine, aspartate and glutamate metabolism;map00350 Tyrosine metabolism;map00360 Phenylalanine metabolism;map00620 Pyruvate metabolism;map00643 Styrene degradation;map00650 Butanoate metabolism;map00720 Carbon fixation pathways in prokaryotes;map00760 Nicotinate and nicotinamide metaboli…	HMDB0000134	Organic acids and derivatives	Carboxylic acids and derivatives	Dicarboxylic acids and derivatives	--	--	--	--
Com_1427_neg	Imidazoleacetic acid	C5 H6 N2 O2	cpd:C02835	map00340 Histidine metabolism	HMDB0002024	Organoheterocyclic compounds	Azoles	Imidazoles	--	--	--	--
Com_1438_neg	Ascorbyl stearate	C24 H42 O7	cpd:C20340	-	HMDB0038242	Lipids and lipid-like molecules	Fatty Acyls	Fatty acid esters	LMFA07010789	Fatty Acyls [FA]	Fatty esters [FA07]	Wax monoesters [FA0701]
Com_1467_neg	(3-Methoxy-4-hydroxyphenyl)ethylene glycol sulfate	C9 H12 O7 S	--	--	HMDB0000559	Organic acids and derivatives	Organic sulfuric acids and derivatives	Arylsulfates	--	--	--	--
Com_1551_neg	3-Ureidopropionic acid	C4 H8 N2 O3	cpd:C02642	map00240 Pyrimidine metabolism;map00410 beta-Alanine metabolism;map00770 Pantothenate and CoA biosynthesis;map01100 Metabolic pathways	HMDB0000026	Organic acids and derivatives	Organic carbonic acids and derivatives	Ureas	--	--	--	--
Com_1625_neg	LPA 18:2	C21 H39 O7 P	cpd:C00681	map00561 Glycerolipid metabolism;map00564 Glycerophospholipid metabolism;map01100 Metabolic pathways;map01110 Biosynthesis of secondary metabolites;map04072 Phospholipase D signaling pathway;map04540 Gap junction;map04975 Fat digestion and absorption;map04977 Vitamin digestion and absorption;map05200 Pathways in cancer	--	--	--	--	LMGP10050044	Glycerophospholipids [GP]	Glycerophosphates [GP10]	Monoacylglycerophosphates [GP1005]
Com_1694_neg	4-Acetamidobutanoic acid	C6 H11 N O3	cpd:C02946	map00330 Arginine and proline metabolism;map01100 Metabolic pathways	HMDB0003681	Organic acids and derivatives	Carboxylic acids and derivatives	Amino acids, peptides, and analogues	--	--	--	--
Com_1706_neg	3-Hydroxybenzoic acid	C7 H6 O3	cpd:C00587	map00362 Benzoate degradation;map00400 Phenylalanine, tyrosine and tryptophan biosynthesis;map00623 Toluene degradation;map00624 Polycyclic aromatic hydrocarbon degradation;map01120 Microbial metabolism in diverse environments;map01220 Degradation of aromatic compounds	HMDB0002466	Benzenoids	Benzene and substituted derivatives	Benzoic acids and derivatives	--	--	--	--
Com_1712_neg	6-Ketoprostaglandin F1α	C20 H34 O6	cpd:C05961	map00590 Arachidonic acid metabolism;map01100 Metabolic pathways	HMDB0002886	Lipids and lipid-like molecules	Fatty Acyls	Eicosanoids	--	--	--	--
Com_1803_neg	LPI 22:5	C31 H51 O12 P	--	--	--	--	--	--	--	--	--	--
Com_1816_neg	FAHFA 22:4/18:0	C40 H70 O4	--	--	--	--	--	--	--	--	--	--
Com_1818_neg	LPA 18:0	C21 H43 O7 P	cpd:C00681	map00561 Glycerolipid metabolism;map00564 Glycerophospholipid metabolism;map01100 Metabolic pathways;map01110 Biosynthesis of secondary metabolites;map04072 Phospholipase D signaling pathway;map04540 Gap junction;map04975 Fat digestion and absorption;map04977 Vitamin digestion and absorption;map05200 Pathways in cancer	--	--	--	--	LMGP10050043	Glycerophospholipids [GP]	Glycerophosphates [GP10]	Monoacylglycerophosphates [GP1005]
Com_1819_neg	FAHFA 18:2/20:4	C38 H62 O4	--	--	--	--	--	--	--	--	--	--
Com_1868_neg	(±)19(20)-DiHDPA	C22 H34 O4	--	--	--	--	--	--	--	--	--	--
Com_1875_neg	2-Hydroxyphenylacetic acid	C8 H8 O3	cpd:C05852	map00360 Phenylalanine metabolism;map00643 Styrene degradation;map01100 Metabolic pathways;map01120 Microbial metabolism in diverse environments	HMDB0000669	Benzenoids	Benzene and substituted derivatives	Phenylacetic acids	--	--	--	--
Com_1882_neg	LPI 20:3	C29 H51 O12 P	--	--	--	--	--	--	LMGP06050021	Glycerophospholipids [GP]	Glycerophosphoinositols [GP06]	Monoacylglycerophosphoinositols [GP0605]
Com_1929_neg	(+/-)8(9)-DiHET	C20 H34 O4	--	--	--	--	--	--	--	--	--	--
Com_1967_neg	11-dehydro Thromboxane B2	C20 H32 O6	--	--	--	--	--	--	--	--	--	--
Com_2009_neg	trans-Petroselinic Acid	C18 H34 O2	--	--	--	--	--	--	--	--	--	--
Com_2017_neg	Corchorifatty acid F	C18 H32 O5	--	--	HMDB0035919	Lipids and lipid-like molecules	Fatty Acyls	Lineolic acids and derivatives	--	--	--	--
Com_2025_neg	6α-Prostaglandin I1	C20 H34 O5	--	--	--	--	--	--	--	--	--	--
Com_2119_neg	LPI 18:1	C27 H51 O12 P	--	--	--	--	--	--	LMGP06050005	Glycerophospholipids [GP]	Glycerophosphoinositols [GP06]	Monoacylglycerophosphoinositols [GP0605]
Com_2135_neg	3-[(methoxycarbonyl)amino]-2,2,3-trimethylbutanoic acid	C9 H17 N O4	--	--	--	--	--	--	--	--	--	--
Com_2138_neg	(±)9-HpODE	C18 H32 O4	--	--	--	--	--	--	--	--	--	--
Com_2144_neg	LPE O-17:2	C22 H44 N O6 P	--	--	--	--	--	--	--	--	--	--
Com_2155_neg	10-Hydroxydecanoic acid	C10 H20 O3	cpd:C02774	-	HMDB0244272	Organic acids and derivatives	Hydroxy acids and derivatives	Medium-chain hydroxy acids and derivatives	--	--	--	--
Com_2205_neg	FAHFA 22:5/18:1	C40 H66 O4	--	--	--	--	--	--	--	--	--	--
Com_2256_neg	FAHFA 16:0/18:0	C34 H66 O4	--	--	--	--	--	--	--	--	--	--
Com_2271_neg	PE O-21:2_18:2	C44 H82 N O7 P	--	--	--	--	--	--	--	--	--	--
Com_2282_neg	5-Aminopentanoate	C5 H11 N O2	cpd:C00431	map00310 Lysine degradation;map00330 Arginine and proline metabolism	HMDB0003355	Organic acids and derivatives	Carboxylic acids and derivatives	Amino acids, peptides, and analogues	--	--	--	--
Com_2293_neg	ST 24:1;O4/18:2	C42 H70 O5	--	--	--	--	--	--	--	--	--	--
Com_2297_neg	N1-[4-(acetylamino)phenyl]-2,2-dimethylcyclopropane-1-carboxamide	C14 H18 N2 O2	--	--	--	--	--	--	--	--	--	--
Com_2306_neg	Glycerol 3-phosphate	C3 H9 O6 P	cpd:C03189	-	HMDB0000126	Lipids and lipid-like molecules	Glycerophospholipids	Glycerophosphates	--	--	--	--
Com_2313_neg	13,14-dihydro-19(R)-hydroxy Prostaglandin E1	C20 H36 O6	--	--	--	--	--	--	--	--	--	--
Com_2381_neg	2-Aminoadipic acid	C6 H11 N O4	cpd:C00956	map00300 Lysine biosynthesis;map00310 Lysine degradation;map00311 Penicillin and cephalosporin biosynthesis;map01100 Metabolic pathways;map01110 Biosynthesis of secondary metabolites;map01130 Biosynthesis of antibiotics;map01210 2-Oxocarboxylic acid metabolism;map01230 Biosynthesis of amino acids	HMDB0302754	Organic acids and derivatives	Carboxylic acids and derivatives	Amino acids, peptides, and analogues	--	--	--	--
Com_2416_neg	Sulfaquinoxaline	C14 H12 N4 O2 S	--	--	HMDB0033139	Organoheterocyclic compounds	Diazanaphthalenes	Benzodiazines	--	--	--	--
Com_2453_neg	Xanthohumol	C21 H22 O5	cpd:C16417	map00941 Flavonoid biosynthesis	HMDB0037479	Phenylpropanoids and polyketides	Linear 1,3-diarylpropanoids	Chalcones and dihydrochalcones	LMPK12120294	Polyketides [PK]	Flavonoids [PK12]	Chalcones and dihydrochalcones [PK1212]
Com_2455_neg	trans-Cinnamic acid	C9 H8 O2	cpd:C00423	map00130 Ubiquinone and other terpenoid-quinone biosynthesis;map00360 Phenylalanine metabolism;map00940 Phenylpropanoid biosynthesis;map01060 Biosynthesis of plant secondary metabolites;map01070 Biosynthesis of plant hormones;map01100 Metabolic pathways;map01110 Biosynthesis of secondary metabolites;map01120 Microbial metabolism in diverse environments;map01220 Degradation of aromatic compounds	HMDB0000930	Phenylpropanoids and polyketides	Cinnamic acids and derivatives	Cinnamic acids	--	--	--	--
Com_2456_neg	D-(+)-Tryptophan	C11 H12 N2 O2	cpd:C00525	-	HMDB0013609	Organoheterocyclic compounds	Indoles and derivatives	Indolyl carboxylic acids and derivatives	--	--	--	--
Com_2463_neg	2-(Dimethylamino)Guanosine	C12 H17 N5 O5	--	--	--	--	--	--	--	--	--	--
Com_2482_neg	FAHFA 20:3/22:5	C42 H66 O4	--	--	--	--	--	--	--	--	--	--
Com_2516_neg	alpha-Keto-gamma-(methylthio)butyric acid	C5 H8 O3 S	--	--	--	--	--	--	--	--	--	--
Com_2517_neg	11-Deoxy prostaglandin F2β	C20 H34 O4	--	--	--	--	--	--	--	--	--	--
Com_2529_neg	2,3-dinor Prostaglandin E1	C18 H30 O5	--	--	--	--	--	--	--	--	--	--
Com_2533_neg	Glu-Gln	C10 H17 N3 O6	--	--	HMDB0028817	Organic acids and derivatives	Carboxylic acids and derivatives	Amino acids, peptides, and analogues	--	--	--	--
Com_2579_neg	4-Hydroxybutyric acid (GHB)	C4 H8 O3	cpd:C00989	map00650 Butanoate metabolism;map00720 Carbon fixation pathways in prokaryotes;map01100 Metabolic pathways;map01120 Microbial metabolism in diverse environments;map01200 Carbon metabolism	--	--	--	--	--	--	--	--
Com_2626_neg	2-Butoxyacetic acid	C6 H12 O3	--	--	HMDB0041844	Organic acids and derivatives	Carboxylic acids and derivatives	Carboxylic acids	--	--	--	--
Com_2659_neg	4-(octyloxy)benzoic acid	C15 H22 O3	--	--	--	--	--	--	--	--	--	--
Com_2675_neg	9-(3-O-Methylpentofuranosyl)-1,9-dihydro-6H-purin-6-one	C11 H14 N4 O5	--	--	--	--	--	--	--	--	--	--
Com_2679_neg	N-Acetyl-D-galactosamine 4-sulfate	C8 H15 N O9 S	--	--	HMDB0000781	Organic oxygen compounds	Organooxygen compounds	Carbohydrates and carbohydrate conjugates	--	--	--	--
Com_2683_neg	Saccharin	C7 H5 N O3 S	cpd:C12283	map04742 Taste transduction	HMDB0029723	Organoheterocyclic compounds	Benzothiazoles	-	--	--	--	--
Com_2687_neg	3-(1,1,2,3,3,3-hexafluoropropyl)adamantane-1-carboxylic acid	C14 H16 F6 O2	--	--	--	--	--	--	--	--	--	--
Com_2726_neg	5-Methoxyindoleacetic acid	C11 H11 N O3	cpd:C05660	map00380 Tryptophan metabolism	HMDB0004096	Organoheterocyclic compounds	Indoles and derivatives	Indolyl carboxylic acids and derivatives	--	--	--	--
Com_2727_neg	3-Hydroxyanthranilic acid	C7 H7 N O3	cpd:C00632	map00380 Tryptophan metabolism;map00627 Aminobenzoate degradation;map01100 Metabolic pathways;map01120 Microbial metabolism in diverse environments	HMDB0001476	Benzenoids	Benzene and substituted derivatives	Benzoic acids and derivatives	--	--	--	--
Com_2748_neg	1a,1b-Dihomo prostaglandin F2α	C22 H38 O5	--	--	--	--	--	--	--	--	--	--
Com_2794_neg	2,3-Dihydroxybenzoic acid	C7 H6 O4	cpd:C00196	map00362 Benzoate degradation;map00627 Aminobenzoate degradation;map01053 Biosynthesis of siderophore group nonribosomal peptides;map01061 Biosynthesis of phenylpropanoids;map01110 Biosynthesis of secondary metabolites;map01120 Microbial metabolism in diverse environments;map01130 Biosynthesis of antibiotics	HMDB0000397	Benzenoids	Benzene and substituted derivatives	Benzoic acids and derivatives	--	--	--	--
Com_2802_neg	Salvinorin B	C21 H26 O7	--	--	--	--	--	--	--	--	--	--
Com_2819_neg	LPI 16:0	C25 H49 O12 P	--	--	--	--	--	--	LMGP06050002	Glycerophospholipids [GP]	Glycerophosphoinositols [GP06]	Monoacylglycerophosphoinositols [GP0605]
Com_2841_neg	LPE O-17:1	C22 H46 N O6 P	--	--	--	--	--	--	--	--	--	--
Com_2987_neg	Lipoic acid	C8 H14 O2 S2	cpd:C00725	-	HMDB0251530	Organoheterocyclic compounds	Dithiolanes	Lipoic acids and derivatives	LMFA01130001	Fatty Acyls [FA]	Fatty Acids and Conjugates [FA01]	Thia fatty acids [FA0113]
Com_3031_neg	LPG O-17:2	C23 H45 O8 P	--	--	--	--	--	--	--	--	--	--
Com_3037_neg	Milbemectin A3	C31 H44 O7	cpd:C18557	-	--	--	--	--	--	--	--	--
Com_3078_neg	LPE O-15:1	C20 H42 N O6 P	--	--	--	--	--	--	--	--	--	--
Com_3082_neg	Dithranol	C14 H10 O3	cpd:C06831	-	HMDB0248463	Benzenoids	Anthracenes	-	--	--	--	--
Com_3089_neg	LPC 20:5	C28 H48 N O7 P	cpd:C04230	map00564 Glycerophospholipid metabolism;map05231 Choline metabolism in cancer	--	--	--	--	LMGP01050050	Glycerophospholipids [GP]	Glycerophosphocholines [GP01]	Monoacylglycerophosphocholines [GP0105]
Com_3141_neg	L-Threonic acid	C4 H8 O5	--	--	HMDB0245425	Organic oxygen compounds	Organooxygen compounds	Carbohydrates and carbohydrate conjugates	--	--	--	--
Com_3159_neg	L-(-)-3-Phenyllactic acid	C9 H10 O3	--	--	HMDB0000748	Phenylpropanoids and polyketides	Phenylpropanoic acids	-	--	--	--	--
Com_3170_neg	Ascorbic acid	C6 H8 O6	cpd:C00072	map00053 Ascorbate and aldarate metabolism;map00480 Glutathione metabolism;map01100 Metabolic pathways;map01110 Biosynthesis of secondary metabolites;map01120 Microbial metabolism in diverse environments;map02060 Phosphotransferase system (PTS);map04066 HIF-1 signaling pathway;map04977 Vitamin digestion and absorption	HMDB0000044	Organoheterocyclic compounds	Dihydrofurans	Furanones	--	--	--	--
Com_3172_neg	12-Hydroxydodecanoic acid	C12 H24 O3	cpd:C08317	-	HMDB0002059	Organic acids and derivatives	Hydroxy acids and derivatives	Medium-chain hydroxy acids and derivatives	--	--	--	--
Com_3187_neg	LPE O-18:0	C23 H50 N O6 P	--	--	--	--	--	--	--	--	--	--
Com_3195_neg	LPS 22:5	C28 H46 N O9 P	--	--	--	--	--	--	--	--	--	--
Com_3212_neg	3-Hydroxydecanoic acid	C10 H20 O3	--	--	HMDB0010725	Organic acids and derivatives	Hydroxy acids and derivatives	Medium-chain hydroxy acids and derivatives	--	--	--	--
Com_3219_neg	FAHFA 18:1/22:5	C40 H66 O4	--	--	--	--	--	--	--	--	--	--
Com_3249_neg	LPE O-20:3	C25 H48 N O6 P	--	--	--	--	--	--	--	--	--	--
Com_3295_neg	FAHFA 22:4/20:3	C42 H68 O4	--	--	--	--	--	--	--	--	--	--
Com_3373_neg	LNAPE 18:2/N-20:1	C43 H80 N O8 P	--	--	--	--	--	--	--	--	--	--
Com_3374_neg	8(S),15(S)-DiHETE	C20 H32 O4	--	--	--	--	--	--	--	--	--	--
Com_3377_neg	LPA 22:6	C25 H39 O7 P	cpd:C00681	map00561 Glycerolipid metabolism;map00564 Glycerophospholipid metabolism;map01100 Metabolic pathways;map01110 Biosynthesis of secondary metabolites;map04072 Phospholipase D signaling pathway;map04540 Gap junction;map04975 Fat digestion and absorption;map04977 Vitamin digestion and absorption;map05200 Pathways in cancer	--	--	--	--	LMGP10050019	Glycerophospholipids [GP]	Glycerophosphates [GP10]	Monoacylglycerophosphates [GP1005]
Com_3403_neg	D-Threose	C4 H8 O4	cpd:C06463	-	HMDB0250746	Organic oxygen compounds	Organooxygen compounds	Carbohydrates and carbohydrate conjugates	--	--	--	--
Com_3415_neg	ethyl 3-[(1-benzyl-4-piperidyl)amino]-2-cyanoacrylate	C18 H23 N3 O2	--	--	--	--	--	--	--	--	--	--
Com_3452_neg	19(R)-Hydroxy prostaglandin F1α	C20 H36 O6	--	--	--	--	--	--	--	--	--	--
Com_3462_neg	FAHFA 22:5/20:2	C42 H68 O4	--	--	--	--	--	--	--	--	--	--
Com_3544_neg	LPG 17:1	C23 H45 O9 P	--	--	--	--	--	--	LMGP04050036	Glycerophospholipids [GP]	Glycerophosphoglycerols [GP04]	Monoacylglycerophosphoglycerols [GP0405]
Com_3609_neg	PE 18:0_20:4	C43 H78 N O8 P	--	--	--	--	--	--	LMGP02010943	Glycerophospholipids [GP]	Glycerophosphoethanolamines [GP02]	Diacylglycerophosphoethanolamines [GP0201]
Com_3647_neg	N1-(3-amino-4-chlorophenyl)-2-[2,4-di(tert-pentyl)phenoxy]acetamide	C24 H33 Cl N2 O2	--	--	--	--	--	--	--	--	--	--
Com_3657_neg	8-iso Prostaglandin A2	C20 H30 O4	--	--	--	--	--	--	--	--	--	--
Com_3664_neg	8-iso Prostaglandin F2α Ethanolamide	C22 H39 N O5	--	--	--	--	--	--	--	--	--	--
Com_3684_neg	ent-8-iso Prostaglandin F2α	C20 H34 O5	--	--	--	--	--	--	--	--	--	--
Com_3742_neg	Myricetin	C15 H10 O8	cpd:C10107	map00941 Flavonoid biosynthesis;map00944 Flavone and flavonol biosynthesis	HMDB0002755	Phenylpropanoids and polyketides	Flavonoids	Flavones	LMPK12110001	Polyketides [PK]	Flavonoids [PK12]	Flavones and Flavonols [PK1211]
Com_3804_neg	15(R)-Prostaglandin E2	C20 H32 O5	--	--	--	--	--	--	--	--	--	--
Com_3912_neg	3-Hydroxy-3-methylglutaric acid	C6 H10 O5	--	--	HMDB0000355	Lipids and lipid-like molecules	Fatty Acyls	Fatty acids and conjugates	--	--	--	--
Com_3948_neg	4-Anisic acid	C8 H8 O3	cpd:C02519	map00362 Benzoate degradation;map01220 Degradation of aromatic compounds	HMDB0001101	Benzenoids	Benzene and substituted derivatives	Benzoic acids and derivatives	--	--	--	--
Com_3981_neg	N,N-dimethyl-N'-(2-thienylmethyl)thiourea	C8 H12 N2 S2	--	--	--	--	--	--	--	--	--	--
Com_4011_neg	N-(4-chlorophenethyl)-1-adamantanecarboxamide	C19 H24 Cl N O	--	--	--	--	--	--	--	--	--	--
Com_4063_neg	(±)18-HEPE	C20 H30 O3	--	--	--	--	--	--	--	--	--	--
Com_4068_neg	FAHFA 16:0/18:1	C34 H64 O4	--	--	--	--	--	--	--	--	--	--
Com_4090_neg	13,14-Dihydro-15-keto prostaglandin F2α	C20 H34 O5	--	--	--	--	--	--	--	--	--	--
Com_4102_neg	LPE O-19:2	C24 H48 N O6 P	--	--	--	--	--	--	--	--	--	--
Com_4124_neg	Glucose 1-phosphate	C6 H13 O9 P	--	--	HMDB0001586	Organic oxygen compounds	Organooxygen compounds	Carbohydrates and carbohydrate conjugates	--	--	--	--
Com_4231_neg	FAHFA 18:0/20:2	C38 H70 O4	--	--	--	--	--	--	--	--	--	--
Com_4280_neg	19(R)-hydroxy Prostaglandin A2	C20 H30 O5	--	--	--	--	--	--	--	--	--	--
Com_4302_neg	4-Methylhippuric acid	C10 H11 N O3	--	--	HMDB0013292	Benzenoids	Benzene and substituted derivatives	Benzoic acids and derivatives	--	--	--	--
Com_4420_neg	FAHFA 16:0/22:4	C38 H66 O4	--	--	--	--	--	--	--	--	--	--
Com_4543_neg	Geranylgeranyl pyrophosphate	C20 H36 O7 P2	cpd:C00353	map00130 Ubiquinone and other terpenoid-quinone biosynthesis;map00403 Indole diterpene alkaloid biosynthesis;map00900 Terpenoid backbone biosynthesis;map00904 Diterpenoid biosynthesis;map00906 Carotenoid biosynthesis;map01060 Biosynthesis of plant secondary metabolites;map01062 Biosynthesis of terpenoids and steroids;map01066 Biosynthesis of alkaloids derived from terpenoid and polyketide;map0107…	HMDB0004486	Lipids and lipid-like molecules	Prenol lipids	Diterpenoids	--	--	--	--
Com_4578_neg	Hexanoic acid	C6 H12 O2	cpd:C01585	-	HMDB0000756	Lipids and lipid-like molecules	Fatty Acyls	Fatty acid esters	LMFA01010006	Fatty Acyls [FA]	Fatty Acids and Conjugates [FA01]	Straight chain fatty acids [FA0101]
Com_4752_neg	LPG 18:0	C24 H49 O9 P	--	--	--	--	--	--	LMGP04050009	Glycerophospholipids [GP]	Glycerophosphoglycerols [GP04]	Monoacylglycerophosphoglycerols [GP0405]
Com_4850_neg	ethyl 3-[(4-chlorophenethyl)amino]-2-cyanoacrylate	C14 H15 Cl N2 O2	--	--	--	--	--	--	--	--	--	--
Com_4857_neg	Mycophenolic acid	C17 H20 O6	cpd:C20380	-	HMDB0015159	Organoheterocyclic compounds	Isocoumarans	Isobenzofuranones	--	--	--	--
Com_4895_neg	FAHFA 18:2/3:0	C21 H36 O4	--	--	--	--	--	--	--	--	--	--
Com_5008_neg	LPG 19:1	C25 H49 O9 P	--	--	--	--	--	--	LMGP04050022	Glycerophospholipids [GP]	Glycerophosphoglycerols [GP04]	Monoacylglycerophosphoglycerols [GP0405]
Com_5012_neg	FAHFA 16:0/18:2	C34 H62 O4	--	--	--	--	--	--	--	--	--	--
Com_5015_neg	N-(1-benzothiophen-3-yl)-N'-(1-benzyl-4-piperidinyl)urea	C21 H23 N3 O S	--	--	--	--	--	--	--	--	--	--
Com_5046_neg	PE O-16:1_20:5	C41 H72 N O7 P	--	--	--	--	--	--	--	--	--	--
Com_5085_neg	FAHFA 16:1/18:3	C34 H58 O4	--	--	--	--	--	--	--	--	--	--
Com_5106_neg	FAHFA 22:5/20:3	C42 H66 O4	--	--	--	--	--	--	--	--	--	--
Com_5110_neg	FAHFA 18:2/22:5	C40 H64 O4	--	--	--	--	--	--	--	--	--	--
Com_5132_neg	FAHFA 18:3/7:0	C25 H42 O4	--	--	--	--	--	--	--	--	--	--
Com_5254_neg	20-Carboxy-Leukotriene B4	C20 H30 O6	cpd:C05950	map00590 Arachidonic acid metabolism	HMDB0006059	Lipids and lipid-like molecules	Fatty Acyls	Fatty acids and conjugates	LMFA03020016	Fatty Acyls [FA]	Eicosanoids [FA03]	Leukotrienes [FA0302]
Com_5255_neg	D-Xylonic Acid	C5 H10 O6	--	--	HMDB0059750	Organic oxygen compounds	Organooxygen compounds	Carbohydrates and carbohydrate conjugates	--	--	--	--
Com_5268_neg	FAHFA 20:2/22:4	C42 H70 O4	--	--	--	--	--	--	--	--	--	--
Com_5278_neg	(±)5(6)-DiHET	C20 H34 O4	--	--	--	--	--	--	--	--	--	--
Com_5303_neg	4-((5-(4-Nitrophenyl)oxazol-2-yl)amino)benzonitrile	C16 H10 N4 O3	--	--	--	--	--	--	--	--	--	--
Com_5340_neg	SM 38:5;3O	C43 H79 N2 O7 P	--	--	--	--	--	--	--	--	--	--
Com_5383_neg	FAHFA 20:2/18:0	C38 H70 O4	--	--	--	--	--	--	--	--	--	--
Com_5384_neg	2'-Deoxyinosine 5'-monophosphate	C10 H13 N4 O7 P	cpd:C06196	map00230 Purine metabolism	HMDB0006555	Nucleosides, nucleotides, and analogues	Purine nucleotides	Purine deoxyribonucleotides	--	--	--	--
Com_5440_neg	4-Aminobenzoic acid	C7 H7 N O2	cpd:C00568	map00627 Aminobenzoate degradation;map00790 Folate biosynthesis;map01061 Biosynthesis of phenylpropanoids;map01100 Metabolic pathways;map01120 Microbial metabolism in diverse environments	HMDB0304171	Benzenoids	Benzene and substituted derivatives	Benzoic acids and derivatives	--	--	--	--
Com_5504_neg	LPG 14:0	C20 H41 O9 P	--	--	--	--	--	--	LMGP04050012	Glycerophospholipids [GP]	Glycerophosphoglycerols [GP04]	Monoacylglycerophosphoglycerols [GP0405]
Com_5523_neg	Xanthurenic acid	C10 H7 N O4	cpd:C02470	map00380 Tryptophan metabolism	HMDB0000881	Organoheterocyclic compounds	Quinolines and derivatives	Quinoline carboxylic acids	--	--	--	--
Com_5531_neg	LPE O-20:1	C25 H52 N O6 P	--	--	--	--	--	--	--	--	--	--
Com_5634_neg	Δ17-6-keto prostaglandin F1α	C20 H32 O6	--	--	--	--	--	--	--	--	--	--
Com_5635_neg	δ-Gluconic acid δ-lactone	C6 H10 O6	cpd:C00198	map00030 Pentose phosphate pathway;map01100 Metabolic pathways;map01110 Biosynthesis of secondary metabolites;map01120 Microbial metabolism in diverse environments;map01130 Biosynthesis of antibiotics;map01200 Carbon metabolism	--	--	--	--	--	--	--	--
Com_5679_neg	PG 16:0_18:1	C40 H77 O10 P	--	--	--	--	--	--	LMGP04010987	Glycerophospholipids [GP]	Glycerophosphoglycerols [GP04]	Diacylglycerophosphoglycerols [GP0401]
Com_5688_neg	Phylloquinone	C31 H46 O2	cpd:C02059	map00130 Ubiquinone and other terpenoid-quinone biosynthesis;map01100 Metabolic pathways;map01110 Biosynthesis of secondary metabolites;map04977 Vitamin digestion and absorption	HMDB0304722	Lipids and lipid-like molecules	Glycerolipids	Triradylcglycerols	LMPR02030028	Prenol Lipids [PR]	Quinones and hydroquinones [PR02]	Vitamin K [PR0203]
Com_5713_neg	LPS 20:4	C26 H44 N O9 P	--	--	--	--	--	--	LMGP03050007	Glycerophospholipids [GP]	Glycerophosphoserines [GP03]	Monoacylglycerophosphoserines [GP0305]
Com_5737_neg	PG O-10:0_18:3	C34 H63 O9 P	--	--	--	--	--	--	--	--	--	--
Com_5779_neg	cis-Aconitic acid	C6 H6 O6	cpd:C00417	map00020 Citrate cycle (TCA cycle);map00630 Glyoxylate and dicarboxylate metabolism;map00660 C5-Branched dibasic acid metabolism;map00720 Carbon fixation pathways in prokaryotes;map01060 Biosynthesis of plant secondary metabolites;map01061 Biosynthesis of phenylpropanoids;map01062 Biosynthesis of terpenoids and steroids;map01063 Biosynthesis of alkaloids derived from shikimate pathway;map01064 Bi…	HMDB0000072	Organic acids and derivatives	Carboxylic acids and derivatives	Tricarboxylic acids and derivatives	--	--	--	--
Com_5789_neg	FAHFA 16:1/18:2	C34 H60 O4	--	--	--	--	--	--	--	--	--	--
Com_5887_neg	19(R)-Hydroxy-prostaglandin E2	C20 H32 O6	--	--	HMDB0001908	Lipids and lipid-like molecules	Fatty Acyls	Eicosanoids	LMFA03010024	Fatty Acyls [FA]	Eicosanoids [FA03]	Prostaglandins [FA0301]
Com_5958_neg	PC 17:0_22:6	C47 H82 N O8 P	--	--	--	--	--	--	LMGP01012104	Glycerophospholipids [GP]	Glycerophosphocholines [GP01]	Diacylglycerophosphocholines [GP0101]
Com_5985_neg	2-(1-{2-[(3-furylmethyl)amino]-2-oxoethyl}cyclohexyl)acetic acid	C15 H21 N O4	--	--	--	--	--	--	--	--	--	--
Com_6013_neg	FAHFA 20:5/18:2	C38 H60 O4	--	--	--	--	--	--	--	--	--	--
Com_6015_neg	FAHFA 14:0/18:2	C32 H58 O4	--	--	--	--	--	--	--	--	--	--
Com_6045_neg	Theophylline	C7 H8 N4 O2	cpd:C07130	map00232 Caffeine metabolism;map01060 Biosynthesis of plant secondary metabolites;map01065 Biosynthesis of alkaloids derived from histidine and purine;map01100 Metabolic pathways;map01110 Biosynthesis of secondary metabolites;map01120 Microbial metabolism in diverse environments	HMDB0001889	Organoheterocyclic compounds	Imidazopyrimidines	Purines and purine derivatives	--	--	--	--
Com_6048_neg	Sorbitan monostearate	C24 H46 O6	--	--	HMDB0029888	Lipids and lipid-like molecules	Fatty Acyls	Fatty acid esters	--	--	--	--
Com_6055_neg	AKB48 N-pentanoic acid metabolite	C23 H29 N3 O3	--	--	--	--	--	--	--	--	--	--
Com_6191_neg	Indole-3-butyric acid	C12 H13 N O2	cpd:C11284	-	HMDB0002096	Organoheterocyclic compounds	Indoles and derivatives	Indoles	--	--	--	--
Com_6239_neg	5-heptyl-4-hydroxy-6H-pyrido[3,2,1-jk]carbazol-6-one	C22 H23 N O2	--	--	--	--	--	--	--	--	--	--
Com_6384_neg	PE O-17:1_22:5	C44 H78 N O7 P	--	--	--	--	--	--	--	--	--	--
Com_6391_neg	Ursolic acid	C30 H48 O3	cpd:C08988	-	HMDB0002395	Lipids and lipid-like molecules	Prenol lipids	Triterpenoids	LMPR0106180007	Prenol Lipids [PR]	Isoprenoids [PR01]	C30 isoprenoids (triterpenes) [PR0106]
Com_6403_neg	Dihydroroseoside	C19 H32 O8	--	--	HMDB0040614	Lipids and lipid-like molecules	Fatty Acyls	Fatty acyl glycosides	--	--	--	--
Com_6483_neg	Prostaglandin E1 Ethanolamide	C22 H39 N O5	--	--	--	--	--	--	--	--	--	--
Com_6541_neg	LPG 15:0	C21 H43 O9 P	--	--	--	--	--	--	LMGP04050034	Glycerophospholipids [GP]	Glycerophosphoglycerols [GP04]	Monoacylglycerophosphoglycerols [GP0405]
Com_6569_neg	LPG 20:3	C26 H47 O9 P	--	--	--	--	--	--	LMGP04050025	Glycerophospholipids [GP]	Glycerophosphoglycerols [GP04]	Monoacylglycerophosphoglycerols [GP0405]
Com_6571_neg	LPE O-16:2	C21 H42 N O6 P	--	--	--	--	--	--	--	--	--	--
Com_6599_neg	8-iso-15-keto Prostaglandin E2	C20 H30 O5	--	--	--	--	--	--	--	--	--	--
Com_6695_neg	Psychosine	C24 H47 N O7	cpd:C01747	map00600 Sphingolipid metabolism	HMDB0242640	Lipids and lipid-like molecules	Sphingolipids	Glycosphingolipids	LMSP07000001	Sphingolipids [SP]	Basic glycosphingolipids [SP07]	_
Com_6701_neg	LPG 20:2	C26 H49 O9 P	--	--	--	--	--	--	LMGP04050024	Glycerophospholipids [GP]	Glycerophosphoglycerols [GP04]	Monoacylglycerophosphoglycerols [GP0405]
Com_6821_neg	LPS 18:2	C24 H44 N O9 P	--	--	--	--	--	--	LMGP03050011	Glycerophospholipids [GP]	Glycerophosphoserines [GP03]	Monoacylglycerophosphoserines [GP0305]
Com_6864_neg	12-epi Leukotriene B4	C20 H32 O4	--	--	--	--	--	--	--	--	--	--
Com_6981_neg	Orotidine	C10 H12 N2 O8	cpd:C01103	map00240 Pyrimidine metabolism;map01100 Metabolic pathways	HMDB0000788	Nucleosides, nucleotides, and analogues	Pyrimidine nucleosides	-	--	--	--	--
Com_7108_neg	PG 14:0_18:1	C38 H73 O10 P	--	--	--	--	--	--	LMGP04010984	Glycerophospholipids [GP]	Glycerophosphoglycerols [GP04]	Diacylglycerophosphoglycerols [GP0401]
Com_7129_neg	(+/-)5-iPF2α-VI	C20 H34 O5	--	--	--	--	--	--	--	--	--	--
Com_7161_neg	Ofloxacin impurity E	C17 H18 F N3 O4	--	--	--	--	--	--	--	--	--	--
Com_7177_neg	DL-Mandelic acid	C8 H8 O3	--	--	HMDB0000703	Benzenoids	Benzene and substituted derivatives	-	--	--	--	--
Com_7217_neg	PE O-18:2_18:2	C41 H76 N O7 P	--	--	--	--	--	--	--	--	--	--
Com_7264_neg	Cer 22:3;3O/18:1;(2OH)	C40 H73 N O5	--	--	--	--	--	--	--	--	--	--
Com_7265_neg	FAHFA 16:0/22:5	C38 H64 O4	--	--	--	--	--	--	--	--	--	--
Com_7270_neg	1a,1b-Dihomo prostaglandin E1	C22 H38 O5	--	--	--	--	--	--	--	--	--	--
Com_7350_neg	2-Hydroxy glutaric acid	C5 H8 O5	--	--	--	--	--	--	--	--	--	--
Com_7412_neg	11-deoxy Corticosterone	C21 H30 O3	--	--	--	--	--	--	LMST02030087	Sterol Lipids [ST]	Steroids [ST02]	C21 steroids (gluco/mineralocorticoids, progestogins) and derivatives [ST0203]
Com_7430_neg	THC	C21 H30 O2	cpd:C06972	-	HMDB0014613	Organoheterocyclic compounds	Benzopyrans	1-benzopyrans	LMPK13120004	Polyketides [PK]	Aromatic polyketides [PK13]	Other aromatic polyketides [PK1312]
Com_7431_neg	Cer 22:3;3O/18:2;(2OH)	C40 H71 N O5	--	--	--	--	--	--	--	--	--	--
Com_7496_neg	FAHFA 18:1/22:4	C40 H68 O4	--	--	--	--	--	--	--	--	--	--
Com_7513_neg	FAHFA 10:0/18:1	C28 H52 O4	--	--	--	--	--	--	--	--	--	--
Com_7602_neg	LNAPE 18:2/N-17:0	C40 H76 N O8 P	--	--	--	--	--	--	--	--	--	--
Com_7636_neg	FAHFA 20:3/18:2	C38 H64 O4	--	--	--	--	--	--	--	--	--	--
Com_7675_neg	FAHFA 18:3/16:0	C34 H60 O4	--	--	--	--	--	--	--	--	--	--
Com_7700_neg	NAGly 22:6/22:1	C46 H75 N O5	--	--	--	--	--	--	--	--	--	--
Com_7732_neg	PG 18:2_18:2	C42 H75 O10 P	--	--	--	--	--	--	--	--	--	--
Com_7769_neg	FAHFA 12:0/18:0	C30 H58 O4	--	--	--	--	--	--	--	--	--	--
Com_7897_neg	3-(2-thienyl)-1,2,4-oxadiazole-5-carbohydrazide	C7 H6 N4 O2 S	--	--	--	--	--	--	--	--	--	--
Com_7919_neg	Thromboxane B3	C20 H32 O6	--	--	HMDB0005099	Lipids and lipid-like molecules	Fatty Acyls	Eicosanoids	LMFA03030016	Fatty Acyls [FA]	Eicosanoids [FA03]	Thromboxanes [FA0303]
Com_7959_neg	N-[3-(aminosulfonyl)phenyl]-2,3-dihydro-1,4-benzodioxine-2-carboxamide	C15 H14 N2 O5 S	--	--	--	--	--	--	--	--	--	--
Com_7975_neg	13,14-dihydro-15-keto-tetranor Prostaglandin F1β	C16 H28 O5	--	--	--	--	--	--	--	--	--	--
Com_7996_neg	3-[(4-chlorophenyl)thio]-1-(3-pyridylmethyl)pyrrolidine-2,5-dione	C16 H13 Cl N2 O2 S	--	--	--	--	--	--	--	--	--	--
Com_8192_neg	(+/-)19(20)-DiHDPA	C22 H34 O4	--	--	--	--	--	--	--	--	--	--
Com_8193_neg	FAHFA 20:1/22:3	C42 H74 O4	--	--	--	--	--	--	--	--	--	--
Com_8218_neg	Dl-Glyceraldehyde3-phosphate	C3 H7 O6 P	--	--	--	--	--	--	--	--	--	--
Com_8453_neg	Caffeic acid	C9 H8 O4	cpd:C01197	map00940 Phenylpropanoid biosynthesis;map01061 Biosynthesis of phenylpropanoids;map01100 Metabolic pathways;map01110 Biosynthesis of secondary metabolites;map01220 Degradation of aromatic compounds	HMDB0001964	Phenylpropanoids and polyketides	Cinnamic acids and derivatives	Hydroxycinnamic acids and derivatives	--	--	--	--
Com_8463_neg	2-Methoxyestradiol	C19 H26 O3	--	--	HMDB0000405	Lipids and lipid-like molecules	Steroids and steroid derivatives	Estrane steroids	--	--	--	--
Com_8649_neg	PC O-16:1_22:6	C46 H80 N O7 P	--	--	--	--	--	--	--	--	--	--
Com_8708_neg	Indole-3-pyruvic acid	C11 H9 N O3	cpd:C00331	map00380 Tryptophan metabolism;map01100 Metabolic pathways	HMDB0060484	Organoheterocyclic compounds	Indoles and derivatives	Indolyl carboxylic acids and derivatives	--	--	--	--
Com_8713_neg	LPS 16:0	C22 H44 N O9 P	--	--	--	--	--	--	LMGP03050002	Glycerophospholipids [GP]	Glycerophosphoserines [GP03]	Monoacylglycerophosphoserines [GP0305]
Com_8719_neg	FAHFA 4:0/18:0	C22 H42 O4	--	--	--	--	--	--	--	--	--	--
Com_8753_neg	Gluconolactone	C6 H10 O6	cpd:C00198	map00030 Pentose phosphate pathway;map01100 Metabolic pathways;map01110 Biosynthesis of secondary metabolites;map01120 Microbial metabolism in diverse environments;map01130 Biosynthesis of antibiotics;map01200 Carbon metabolism	HMDB0000150	Organic oxygen compounds	Organooxygen compounds	Carbohydrates and carbohydrate conjugates	--	--	--	--
Com_8754_neg	3-Hydroxyflavone	C15 H10 O3	cpd:C01495	map01060 Biosynthesis of plant secondary metabolites	HMDB0031816	Phenylpropanoids and polyketides	Flavonoids	Flavones	--	--	--	--
Com_8763_neg	ST 24:1;O4/20:4	C44 H70 O5	--	--	--	--	--	--	--	--	--	--
Com_8825_neg	ST 24:1;O4;T/16:0	C42 H75 N O7 S	--	--	--	--	--	--	--	--	--	--
Com_8858_neg	Thromboxane B1	C20 H36 O6	--	--	--	--	--	--	LMFA03030008	Fatty Acyls [FA]	Eicosanoids [FA03]	Thromboxanes [FA0303]
Com_9015_neg	Salsolinol	C10 H13 N O2	cpd:C09642	map01063 Biosynthesis of alkaloids derived from shikimate pathway	HMDB0042012	Organoheterocyclic compounds	Tetrahydroisoquinolines	-	--	--	--	--
Com_9021_neg	S-Sulfo-L-cysteine	C3 H7 N O5 S2	cpd:C05824	map00270 Cysteine and methionine metabolism;map01230 Biosynthesis of amino acids	HMDB0000731	Organic acids and derivatives	Carboxylic acids and derivatives	Amino acids, peptides, and analogues	--	--	--	--
Com_9234_neg	Prostaglandin H2	C20 H32 O5	cpd:C00427	map00590 Arachidonic acid metabolism;map01100 Metabolic pathways;map04611 Platelet activation;map04723 Retrograde endocannabinoid signaling;map04726 Serotonergic synapse;map04921 Oxytocin signaling pathway;map07034 Eicosanoids;map07035 Prostaglandins	HMDB0001381	Lipids and lipid-like molecules	Fatty Acyls	Eicosanoids	LMFA03010010	Fatty Acyls [FA]	Eicosanoids [FA03]	Prostaglandins [FA0301]
Com_9241_neg	3-Methyluridine	C10 H14 N2 O6	--	--	HMDB0004813	Nucleosides, nucleotides, and analogues	Pyrimidine nucleosides	-	--	--	--	--
Com_9243_neg	β-D-Glucopyranuronic acid	C6 H10 O7	cpd:C08350	-	HMDB0010314	Organic oxygen compounds	Organooxygen compounds	Carbohydrates and carbohydrate conjugates	--	--	--	--
Com_9312_neg	Tenofovir	C9 H14 N5 O4 P	cpd:C17407	-	HMDB0014445	Organoheterocyclic compounds	Imidazopyrimidines	Purines and purine derivatives	--	--	--	--
Com_9406_neg	FAHFA 22:4/22:5	C44 H68 O4	--	--	--	--	--	--	--	--	--	--
Com_9523_neg	FAHFA 5:0/18:0	C23 H44 O4	--	--	--	--	--	--	--	--	--	--
Com_9702_neg	Cer 16:2;2O/18:0;(3OH)	C34 H65 N O4	--	--	--	--	--	--	--	--	--	--
Com_10144_neg	4,5-diphenyl-2,3-dihydro-1H-pyrazolo[3,4-c]pyridazin-3-one	C17 H12 N4 O	--	--	--	--	--	--	--	--	--	--
Com_10168_neg	LNAPE 20:4/N-20:0	C45 H82 N O8 P	--	--	--	--	--	--	--	--	--	--
Com_10169_neg	N1-cyclohexyl-4-(4-fluorobenzyl)-1,4-diazepane-1-carbothioamide	C19 H28 F N3 S	--	--	--	--	--	--	--	--	--	--
Com_10206_neg	Lactobionic acid	C12 H22 O12	--	--	HMDB0253945	Lipids and lipid-like molecules	Fatty Acyls	Fatty acyl glycosides	--	--	--	--
Com_10335_neg	LPE O-20:0	C25 H54 N O6 P	--	--	--	--	--	--	--	--	--	--
Com_10347_neg	Cytidine-5'-monophosphate	C9 H14 N3 O8 P	cpd:C00055	map00240 Pyrimidine metabolism;map01100 Metabolic pathways	HMDB0000095	Nucleosides, nucleotides, and analogues	Pyrimidine nucleotides	Pyrimidine ribonucleotides	--	--	--	--
Com_10454_neg	Cer 18:0;3O/16:0	C34 H69 N O4	--	--	--	--	--	--	--	--	--	--
Com_10503_neg	Pyridoxal-5'-phosphate	C8 H10 N O6 P	cpd:C00018	map00730 Thiamine metabolism;map00750 Vitamin B6 metabolism;map01100 Metabolic pathways;map04977 Vitamin digestion and absorption	HMDB0001491	Organoheterocyclic compounds	Pyridines and derivatives	Pyridine carboxaldehydes	--	--	--	--
Com_10518_neg	NAGly 18:2/14:0	C34 H61 N O5	--	--	--	--	--	--	--	--	--	--
Com_10523_neg	PC 14:0_16:0	C38 H76 N O8 P	--	--	--	--	--	--	LMGP01010560	Glycerophospholipids [GP]	Glycerophosphocholines [GP01]	Diacylglycerophosphocholines [GP0101]
Com_10537_neg	FAHFA 22:6/3:0	C25 H36 O4	--	--	--	--	--	--	--	--	--	--
Com_10652_neg	Hexadecanedioic acid	C16 H30 O4	cpd:C19615	map00073 Cutin, suberine and wax biosynthesis;map01100 Metabolic pathways	HMDB0000672	Lipids and lipid-like molecules	Fatty Acyls	Fatty acids and conjugates	LMFA01170022	Fatty Acyls [FA]	Fatty Acids and Conjugates [FA01]	Dicarboxylic acids [FA0117]
Com_10700_neg	Pimelic acid	C7 H12 O4	cpd:C02656	map00780 Biotin metabolism;map01100 Metabolic pathways	HMDB0000857	Lipids and lipid-like molecules	Fatty Acyls	Fatty acids and conjugates	LMFA01170051	Fatty Acyls [FA]	Fatty Acids and Conjugates [FA01]	Dicarboxylic acids [FA0117]
Com_10781_neg	FAHFA 18:2/16:1	C34 H60 O4	--	--	--	--	--	--	--	--	--	--
Com_10849_neg	ST 24:1;O4;G;S	C26 H43 N O8 S	--	--	--	--	--	--	--	--	--	--
Com_10881_neg	FAHFA 18:0/3:0	C21 H40 O4	--	--	--	--	--	--	--	--	--	--
Com_10884_neg	PE O-16:1_22:6	C43 H74 N O7 P	--	--	--	--	--	--	--	--	--	--
Com_10976_neg	LPE O-20:4	C25 H46 N O6 P	--	--	--	--	--	--	--	--	--	--
Com_11037_neg	FAHFA 22:6/16:0	C38 H62 O4	--	--	--	--	--	--	--	--	--	--
Com_11076_neg	Gibberellic acid	C19 H22 O6	cpd:C01699	map00904 Diterpenoid biosynthesis;map01110 Biosynthesis of secondary metabolites	HMDB0003559	Lipids and lipid-like molecules	Prenol lipids	Diterpenoids	--	--	--	--
Com_11261_neg	1-Methylguanosine	C11 H15 N5 O5	cpd:C04545	-	HMDB0001563	Nucleosides, nucleotides, and analogues	Purine nucleosides	-	--	--	--	--
Com_11262_neg	Hesperetin	C16 H14 O6	cpd:C01709	map00941 Flavonoid biosynthesis	HMDB0005782	Phenylpropanoids and polyketides	Flavonoids	O-methylated flavonoids	LMPK12140003	Polyketides [PK]	Flavonoids [PK12]	Flavanones [PK1214]
Com_11322_neg	LPS 20:3	C26 H46 N O9 P	--	--	--	--	--	--	LMGP03050022	Glycerophospholipids [GP]	Glycerophosphoserines [GP03]	Monoacylglycerophosphoserines [GP0305]
Com_11350_neg	ST 28:1;O;S	C28 H48 O4 S	--	--	--	--	--	--	--	--	--	--
Com_11352_neg	LPI 22:4	C31 H53 O12 P	--	--	--	--	--	--	LMGP06050013	Glycerophospholipids [GP]	Glycerophosphoinositols [GP06]	Monoacylglycerophosphoinositols [GP0605]
Com_11545_neg	N'-(4-chlorophenyl)-4-ethylbenzohydrazide	C15 H15 Cl N2 O	--	--	--	--	--	--	--	--	--	--
Com_11560_neg	Tridecylic acid	C13 H26 O2	cpd:C17076	-	HMDB0000910	Lipids and lipid-like molecules	Fatty Acyls	Fatty acids and conjugates	LMFA01010013	Fatty Acyls [FA]	Fatty Acids and Conjugates [FA01]	Straight chain fatty acids [FA0101]
Com_11567_neg	1-(4-methylphenyl)-3-(2-pyridylthio)pyrrolidine-2,5-dione	C16 H14 N2 O2 S	--	--	--	--	--	--	--	--	--	--
Com_11577_neg	JWH 018 N-pentanoic acid metabolite	C24 H21 N O3	--	--	--	--	--	--	--	--	--	--
Com_11590_neg	Cer 20:1;2O/16:2;O(FA 20:1)	C56 H103 N O5	--	--	--	--	--	--	--	--	--	--
Com_11758_neg	PE 18:0_22:5	C45 H80 N O8 P	--	--	--	--	--	--	--	--	--	--
Com_11765_neg	(±)10(11)-EpDPA	C22 H32 O3	--	--	--	--	--	--	--	--	--	--
Com_11808_neg	4-(9H-fluoren-9-yl)pyridine	C18 H13 N	--	--	--	--	--	--	--	--	--	--
Com_11809_neg	LPG O-18:4	C24 H43 O8 P	--	--	--	--	--	--	--	--	--	--
Com_11833_neg	N1-[4-(aminosulfonyl)phenyl]-2,2-dimethylpropanamide	C11 H16 N2 O3 S	--	--	--	--	--	--	--	--	--	--
Com_11861_neg	LPG 22:5	C28 H47 O9 P	--	--	--	--	--	--	--	--	--	--
Com_11962_neg	LNAPE 18:2/N-26:6	C49 H82 N O8 P	--	--	--	--	--	--	--	--	--	--
Com_11969_neg	Cer 15:0;2O/15:0;O(FA 16:0)	C46 H91 N O5	--	--	--	--	--	--	--	--	--	--
Com_12072_neg	PC 18:1_22:5	C48 H84 N O8 P	--	--	--	--	--	--	LMGP01010846	Glycerophospholipids [GP]	Glycerophosphocholines [GP01]	Diacylglycerophosphocholines [GP0101]
Com_12079_neg	15-keto Prostaglandin E1	C20 H32 O5	cpd:C04654	-	--	--	--	--	--	--	--	--
Com_12148_neg	8,12-iso-iPF2α-VI	C20 H34 O5	--	--	--	--	--	--	--	--	--	--
Com_12200_neg	Prostaglandin A1 ethyl ester	C22 H36 O4	--	--	--	--	--	--	--	--	--	--
Com_12353_neg	Cer 18:2;2O/18:2	C36 H65 N O3	--	--	--	--	--	--	--	--	--	--
Com_12409_neg	ST 24:1;O4/18:1	C42 H72 O5	--	--	--	--	--	--	--	--	--	--
Com_12561_neg	Stachyose	C24 H42 O21	cpd:C01613	map00052 Galactose metabolism	HMDB0003553	Organic oxygen compounds	Organooxygen compounds	Carbohydrates and carbohydrate conjugates	--	--	--	--
Com_12581_neg	N1-piperidinocarbonyl-4-methylbenzene-1-sulfonamide	C13 H18 N2 O3 S	--	--	--	--	--	--	--	--	--	--
Com_12590_neg	LNAPE 22:6/N-17:1	C44 H74 N O8 P	--	--	--	--	--	--	--	--	--	--
Com_12638_neg	PG O-10:0_22:5	C38 H67 O9 P	--	--	--	--	--	--	--	--	--	--
Com_12655_neg	Glucuronic acid-3,6-lactone	C6 H8 O6	--	--	--	--	--	--	--	--	--	--
Com_12733_neg	N-Glycolylneuraminic acid	C11 H19 N O10	--	--	HMDB0000833	Organic oxygen compounds	Organooxygen compounds	Carbohydrates and carbohydrate conjugates	--	--	--	--
Com_12736_neg	Androsterone glucuronide	C25 H38 O8	cpd:C11135	map00140 Steroid hormone biosynthesis	HMDB0002829	Lipids and lipid-like molecules	Steroids and steroid derivatives	Steroidal glycosides	--	--	--	--
Com_12921_neg	Ala-trp	C14 H17 N3 O3	--	--	HMDB0013209	Organic acids and derivatives	Carboxylic acids and derivatives	Amino acids, peptides, and analogues	--	--	--	--
Com_12957_neg	6-phospho-D-glucono-1,5-lactone	C6 H11 O9 P	cpd:C01236	map00030 Pentose phosphate pathway;map01100 Metabolic pathways;map01110 Biosynthesis of secondary metabolites;map01120 Microbial metabolism in diverse environments;map01130 Biosynthesis of antibiotics;map01200 Carbon metabolism	HMDB0062628	Organic oxygen compounds	Organooxygen compounds	Carbohydrates and carbohydrate conjugates	--	--	--	--
Com_12995_neg	5-[(Benzoyloxy)methyl]-4,5,6-trihydroxy-2-cyclohexen-1-yl benzoate	C21 H20 O7	--	--	--	--	--	--	--	--	--	--
Com_12997_neg	ST 24:1;O4;T/20:4	C46 H75 N O7 S	--	--	--	--	--	--	--	--	--	--
Com_13019_neg	CUMYL-PICA N-pentanoic acid metabolite	C23 H26 N2 O3	--	--	--	--	--	--	--	--	--	--
Com_13045_neg	ST 24:1;O4;T/18:1	C44 H77 N O7 S	--	--	--	--	--	--	--	--	--	--
Com_13049_neg	(±)9(10)-EpOME	C18 H32 O3	--	--	--	--	--	--	--	--	--	--
Com_13102_neg	β-Estradiol-17β-glucuronide	C24 H32 O8	cpd:C11237	-	--	--	--	--	--	--	--	--
Com_13151_neg	Protoporphyrin IX	C34 H34 N4 O4	cpd:C02191	map00860 Porphyrin and chlorophyll metabolism;map01100 Metabolic pathways;map01110 Biosynthesis of secondary metabolites	HMDB0000241	Organoheterocyclic compounds	Tetrapyrroles and derivatives	Porphyrins	--	--	--	--
Com_13196_neg	19(R)-Hydroxy prostaglandin F2α	C20 H34 O6	--	--	--	--	--	--	--	--	--	--
Com_13333_neg	LPA 22:4	C25 H43 O7 P	cpd:C00681	map00561 Glycerolipid metabolism;map00564 Glycerophospholipid metabolism;map01100 Metabolic pathways;map01110 Biosynthesis of secondary metabolites;map04072 Phospholipase D signaling pathway;map04540 Gap junction;map04975 Fat digestion and absorption;map04977 Vitamin digestion and absorption;map05200 Pathways in cancer	--	--	--	--	LMGP10050020	Glycerophospholipids [GP]	Glycerophosphates [GP10]	Monoacylglycerophosphates [GP1005]
Com_13372_neg	Cannabidiolic acid	C22 H30 O4	cpd:C10784	-	HMDB0249587	Benzenoids	Benzene and substituted derivatives	Benzoic acids and derivatives	LMPK13120003	Polyketides [PK]	Aromatic polyketides [PK13]	Other aromatic polyketides [PK1312]
Com_13384_neg	6-Thioinosine-phosphate	C10 H13 N4 O7 P S	cpd:C04646	map00983 Drug metabolism - other enzymes	--	--	--	--	--	--	--	--
Com_13472_neg	LNAPE 20:4/N-17:1	C42 H74 N O8 P	--	--	--	--	--	--	--	--	--	--
Com_13517_neg	Prostaglandin D3	C20 H30 O5	cpd:C13802	-	HMDB0003034	Lipids and lipid-like molecules	Fatty Acyls	Eicosanoids	LMFA03010142	Fatty Acyls [FA]	Eicosanoids [FA03]	Prostaglandins [FA0301]
Com_13613_neg	8-iso-15-keto Prostaglandin F2α	C20 H32 O5	--	--	--	--	--	--	--	--	--	--
Com_13781_neg	Monobenzyl phthalate	C15 H12 O4	--	--	--	--	--	--	--	--	--	--
Com_13865_neg	(2S)-4-Oxo-2-phenyl-3,4-dihydro-2H-chromen-7-yl beta-D-glucopyranoside	C21 H22 O8	--	--	--	--	--	--	--	--	--	--
Com_13871_neg	NAGly 22:6/21:0	C45 H75 N O5	--	--	--	--	--	--	--	--	--	--
Com_13993_neg	11-keto Testosterone (CRM)	C19 H26 O3	--	--	--	--	--	--	--	--	--	--
Com_13995_neg	2-Hydroxyestradiol	C18 H24 O3	cpd:C05301	map00140 Steroid hormone biosynthesis;map04913 Ovarian steroidogenesis	HMDB0000338	Lipids and lipid-like molecules	Steroids and steroid derivatives	Estrane steroids	LMST02010027	Sterol Lipids [ST]	Steroids [ST02]	C18 steroids (estrogens) and derivatives [ST0201]
Com_14113_neg	FAHFA 22:4/20:1	C42 H72 O4	--	--	--	--	--	--	--	--	--	--
Com_14140_neg	LPS 22:4	C28 H48 N O9 P	--	--	--	--	--	--	LMGP03050014	Glycerophospholipids [GP]	Glycerophosphoserines [GP03]	Monoacylglycerophosphoserines [GP0305]
Com_14345_neg	PC 18:0_18:1	C44 H86 N O8 P	--	--	--	--	--	--	LMGP01010888	Glycerophospholipids [GP]	Glycerophosphocholines [GP01]	Diacylglycerophosphocholines [GP0101]
Com_14418_neg	4,6-dimethyl-2,7-diphenyl-3,7-dihydro-2H-pyrazolo[3,4-b]pyridin-3-one	C20 H17 N3 O	--	--	--	--	--	--	--	--	--	--
Com_14493_neg	Cer 18:2;2O/10:0	C28 H53 N O3	--	--	--	--	--	--	--	--	--	--
Com_14584_neg	FAHFA 2:0/24:0	C26 H50 O4	--	--	--	--	--	--	--	--	--	--
Com_14628_neg	Hydroxykynurenine	C10 H12 N2 O4	cpd:C02794	-	HMDB0000732	Organic oxygen compounds	Organooxygen compounds	Carbonyl compounds	--	--	--	--
Com_14737_neg	FAHFA 22:6/18:3	C40 H60 O4	--	--	--	--	--	--	--	--	--	--
Com_14782_neg	Scopoletin	C10 H8 O4	cpd:C01752	map00940 Phenylpropanoid biosynthesis;map01061 Biosynthesis of phenylpropanoids;map01110 Biosynthesis of secondary metabolites	HMDB0034344	Phenylpropanoids and polyketides	Coumarins and derivatives	Hydroxycoumarins	--	--	--	--
Com_14846_neg	LPG 18:3	C24 H43 O9 P	--	--	--	--	--	--	LMGP04050032	Glycerophospholipids [GP]	Glycerophosphoglycerols [GP04]	Monoacylglycerophosphoglycerols [GP0405]
Com_14918_neg	LNAPE 22:6/N-22:6	C49 H74 N O8 P	--	--	--	--	--	--	--	--	--	--
Com_14959_neg	FAHFA 18:3/16:2	C34 H56 O4	--	--	--	--	--	--	--	--	--	--
Com_15018_neg	LPE O-19:1	C24 H50 N O6 P	--	--	--	--	--	--	--	--	--	--
Com_15107_neg	2-[6-(1H-benzo[d]imidazol-2-yl)-2-pyridyl]-1H-benzo[d]imidazole	C19 H13 N5	--	--	--	--	--	--	--	--	--	--
Com_15144_neg	LNAPE 20:4/N-20:2	C45 H78 N O8 P	--	--	--	--	--	--	--	--	--	--
Com_15338_neg	Phenylacetaldehyde	C8 H8 O	cpd:C00601	map00360 Phenylalanine metabolism;map00643 Styrene degradation;map01100 Metabolic pathways;map01120 Microbial metabolism in diverse environments	HMDB0006236	Benzenoids	Benzene and substituted derivatives	Phenylacetaldehydes	--	--	--	--
Com_15347_neg	PC(16:0/16:0)	C40 H80 N O8 P	cpd:C00157	map00564 Glycerophospholipid metabolism;map00590 Arachidonic acid metabolism;map00591 Linoleic acid metabolism;map00592 alpha-Linolenic acid metabolism;map01100 Metabolic pathways;map01110 Biosynthesis of secondary metabolites;map04723 Retrograde endocannabinoid signaling;map05231 Choline metabolism in cancer	HMDB0000564	Lipids and lipid-like molecules	Glycerophospholipids	Glycerophosphocholines	LMGP01010564	Glycerophospholipids [GP]	Glycerophosphocholines [GP01]	Diacylglycerophosphocholines [GP0101]
Com_15385_neg	(+/-)10(11)-EpDPA	C22 H32 O3	--	--	--	--	--	--	--	--	--	--
Com_15398_neg	Prostaglandin F2β	C20 H34 O5	cpd:C02314	-	HMDB0001483	Lipids and lipid-like molecules	Fatty Acyls	Eicosanoids	--	--	--	--
Com_15412_neg	FAHFA 18:0/18:0	C36 H70 O4	--	--	--	--	--	--	--	--	--	--
Com_15439_neg	LPS 20:0	C26 H52 N O9 P	--	--	--	--	--	--	LMGP03050012	Glycerophospholipids [GP]	Glycerophosphoserines [GP03]	Monoacylglycerophosphoserines [GP0305]
Com_15585_neg	LPG O-19:2	C25 H49 O8 P	--	--	--	--	--	--	--	--	--	--
Com_15740_neg	PC 18:3_20:4	C46 H78 N O8 P	--	--	--	--	--	--	LMGP01011911	Glycerophospholipids [GP]	Glycerophosphocholines [GP01]	Diacylglycerophosphocholines [GP0101]
Com_15787_neg	1-[(1R,2S,3R,5R)-5-Cyclohexyl-2,3-dihydroxycyclopentyl]-3-ethylurea	C14 H26 N2 O3	--	--	--	--	--	--	--	--	--	--
Com_15807_neg	PE O-17:1_22:6	C44 H76 N O7 P	--	--	--	--	--	--	--	--	--	--
Com_15829_neg	FAHFA 16:1/18:1	C34 H62 O4	--	--	--	--	--	--	--	--	--	--
Com_15965_neg	Rutarin	C20 H24 O10	cpd:C09309	-	HMDB0030884	Phenylpropanoids and polyketides	Coumarins and derivatives	Coumarin glycosides	--	--	--	--
Com_15998_neg	NAGly 22:6/19:0	C43 H71 N O5	--	--	--	--	--	--	--	--	--	--
Com_16142_neg	ST 24:1;O2;G	C26 H43 N O4	--	--	--	--	--	--	--	--	--	--
Com_16274_neg	Glycodeoxycholic Acid (hydrate)	C26 H43 N O5	--	--	--	--	--	--	--	--	--	--
Com_16385_neg	L-Threonic acid Calcium Salt	C8 H14 Ca O10	--	--	--	--	--	--	--	--	--	--
Com_16474_neg	Catechin	C15 H14 O6	cpd:C17590	-	HMDB0002780	Phenylpropanoids and polyketides	Flavonoids	Flavans	--	--	--	--
Com_16485_neg	2,5-Dimethylphenol	C8 H10 O	--	--	HMDB0030540	Benzenoids	Benzene and substituted derivatives	Xylenes	--	--	--	--
Com_16647_neg	6-Phosphogluconic acid	C6 H13 O10 P	cpd:C00345	map00030 Pentose phosphate pathway;map01100 Metabolic pathways;map01110 Biosynthesis of secondary metabolites;map01120 Microbial metabolism in diverse environments;map01130 Biosynthesis of antibiotics;map01200 Carbon metabolism	HMDB0001316	Organic oxygen compounds	Organooxygen compounds	Carbohydrates and carbohydrate conjugates	--	--	--	--
Com_16751_neg	PC 16:0_20:3	C44 H82 N O8 P	--	--	--	--	--	--	LMGP01012194	Glycerophospholipids [GP]	Glycerophosphocholines [GP01]	Diacylglycerophosphocholines [GP0101]
Com_16842_neg	3-(4,5-diphenyl-1H-imidazol-2-yl)pyridine	C20 H15 N3	--	--	--	--	--	--	--	--	--	--
Com_16857_neg	Nigericin	C40 H68 O11	cpd:C11609	-	HMDB0255599	Organic oxygen compounds	Organooxygen compounds	Ethers	--	--	--	--
Com_16984_neg	Cer 18:0;3O/24:2;(2OH)	C42 H81 N O5	--	--	--	--	--	--	--	--	--	--
Com_17106_neg	ADBICA N-pentanoic acid metabolite	C20 H27 N3 O4	--	--	--	--	--	--	--	--	--	--
Com_17146_neg	Hostanox O3	C50 H66 O8	--	--	--	--	--	--	--	--	--	--
Com_17216_neg	PC 16:0_18:3	C42 H78 N O8 P	--	--	--	--	--	--	LMGP01011677	Glycerophospholipids [GP]	Glycerophosphocholines [GP01]	Diacylglycerophosphocholines [GP0101]
Com_17332_neg	LPA 16:0	C19 H39 O7 P	cpd:C00681	map00561 Glycerolipid metabolism;map00564 Glycerophospholipid metabolism;map01100 Metabolic pathways;map01110 Biosynthesis of secondary metabolites;map04072 Phospholipase D signaling pathway;map04540 Gap junction;map04975 Fat digestion and absorption;map04977 Vitamin digestion and absorption;map05200 Pathways in cancer	--	--	--	--	LMGP10050042	Glycerophospholipids [GP]	Glycerophosphates [GP10]	Monoacylglycerophosphates [GP1005]
Com_17590_neg	ST 24:1;O4/16:0	C40 H70 O5	--	--	--	--	--	--	--	--	--	--
Com_17624_neg	D-Ribulose 1,5-bisphosphate	C5 H12 O11 P2	cpd:C01182	map00630 Glyoxylate and dicarboxylate metabolism;map00710 Carbon fixation in photosynthetic organisms;map01100 Metabolic pathways;map01110 Biosynthesis of secondary metabolites;map01120 Microbial metabolism in diverse environments;map01130 Biosynthesis of antibiotics;map01200 Carbon metabolism	HMDB0244230	Organic oxygen compounds	Organooxygen compounds	Carbohydrates and carbohydrate conjugates	--	--	--	--
Com_17663_neg	2-(acetylamino)-4-(methylthio)butanoic acid	C7 H13 N O3 S	--	--	--	--	--	--	--	--	--	--
Com_18153_neg	nor-6β-Oxycodol	C17 H21 N O4	--	--	--	--	--	--	--	--	--	--
Com_18154_neg	Cer 18:0;3O/24:1;(2OH)	C42 H83 N O5	--	--	--	--	--	--	--	--	--	--
Com_18217_neg	Cer 19:2;2O/16:0;(2OH)	C35 H67 N O4	--	--	--	--	--	--	--	--	--	--
Com_18296_neg	5(S)-HpEPE	C20 H30 O4	--	--	--	--	--	--	--	--	--	--
Com_18301_neg	FAHFA 18:2/17:0	C35 H64 O4	--	--	--	--	--	--	--	--	--	--
Com_18333_neg	HexCer 14:0;3O/20:1;(2OH)	C40 H77 N O10	--	--	--	--	--	--	--	--	--	--
Com_18363_neg	Biocytin	C16 H28 N4 O4 S	cpd:C05552	map00780 Biotin metabolism;map01100 Metabolic pathways;map04977 Vitamin digestion and absorption	HMDB0003134	Organic acids and derivatives	Carboxylic acids and derivatives	Amino acids, peptides, and analogues	--	--	--	--
Com_18388_neg	PC 18:3_22:6	C48 H78 N O8 P	--	--	--	--	--	--	LMGP01012111	Glycerophospholipids [GP]	Glycerophosphocholines [GP01]	Diacylglycerophosphocholines [GP0101]
Com_18403_neg	Syringic acid	C9 H10 O5	cpd:C10833	map00627 Aminobenzoate degradation;map01120 Microbial metabolism in diverse environments	HMDB0002085	Benzenoids	Benzene and substituted derivatives	Benzoic acids and derivatives	--	--	--	--
Com_18419_neg	PC 16:0_20:4;2O	C44 H80 N O10 P	--	--	--	--	--	--	--	--	--	--
Com_18477_neg	1-[6-(benzyloxy)-3-(tert-butyl)-2-hydroxyphenyl]ethan-1-one	C19 H22 O3	--	--	--	--	--	--	--	--	--	--
Com_18706_neg	NAGly 20:2/26:0	C48 H89 N O5	--	--	--	--	--	--	--	--	--	--
Com_18835_neg	NAGly 18:1/14:0	C34 H63 N O5	--	--	--	--	--	--	--	--	--	--
Com_18876_neg	FAHFA 20:2/24:4	C44 H74 O4	--	--	--	--	--	--	--	--	--	--
Com_18990_neg	11-trans Leukotriene C4	C30 H47 N3 O9 S	--	--	HMDB0254188	Benzenoids	Benzene and substituted derivatives	Diphenylmethanes	--	--	--	--
Com_19087_neg	PC 17:0_20:4	C45 H82 N O8 P	--	--	--	--	--	--	LMGP01011904	Glycerophospholipids [GP]	Glycerophosphocholines [GP01]	Diacylglycerophosphocholines [GP0101]
Com_19090_neg	LNAPE 22:6/N-18:1	C45 H76 N O8 P	--	--	--	--	--	--	--	--	--	--
Com_19163_neg	MAM2201 N-pentanoic acid metabolite	C25 H23 N O3	--	--	--	--	--	--	--	--	--	--
Com_19225_neg	Docosanoic Acid	C22 H44 O2	cpd:C08281	map00073 Cutin, suberine and wax biosynthesis;map01040 Biosynthesis of unsaturated fatty acids	HMDB0304269	Lipids and lipid-like molecules	Fatty Acyls	Fatty acids and conjugates	LMFA01010022	Fatty Acyls [FA]	Fatty Acids and Conjugates [FA01]	Straight chain fatty acids [FA0101]
Com_19237_neg	FAHFA 18:3/18:3	C36 H58 O4	--	--	--	--	--	--	--	--	--	--
Com_19295_neg	(1E)-1,7-bis(4-hydroxyphenyl)hept-1-en-3-one	C19 H20 O3	--	--	--	--	--	--	--	--	--	--
Com_19401_neg	Cannabichromevarin	C19 H26 O2	--	--	--	--	--	--	--	--	--	--
Com_19431_neg	LNAPE 20:3/N-18:0	C43 H80 N O8 P	--	--	--	--	--	--	--	--	--	--
Com_19482_neg	Butylparaben	C11 H14 O3	--	--	HMDB0032575	Benzenoids	Benzene and substituted derivatives	Benzoic acids and derivatives	--	--	--	--
Com_19687_neg	2'-Deoxyuridine-5-monophosphate	C9 H13 N2 O8 P	cpd:C00365	map00240 Pyrimidine metabolism;map01100 Metabolic pathways;map01523 Antifolate resistance	--	--	--	--	--	--	--	--
Com_19856_neg	(2E)-4-Hydroxy-3,7-dimethyl-2,6-octadien-1-yl beta-D-glucopyranoside	C16 H28 O7	--	--	--	--	--	--	--	--	--	--
Com_19895_neg	LPA 20:0	C23 H47 O7 P	cpd:C00681	map00561 Glycerolipid metabolism;map00564 Glycerophospholipid metabolism;map01100 Metabolic pathways;map01110 Biosynthesis of secondary metabolites;map04072 Phospholipase D signaling pathway;map04540 Gap junction;map04975 Fat digestion and absorption;map04977 Vitamin digestion and absorption;map05200 Pathways in cancer	--	--	--	--	LMGP10050018	Glycerophospholipids [GP]	Glycerophosphates [GP10]	Monoacylglycerophosphates [GP1005]
Com_19911_neg	FAHFA 4:0/16:0	C20 H38 O4	--	--	--	--	--	--	--	--	--	--
Com_19982_neg	PE O-17:2_22:6	C44 H74 N O7 P	--	--	--	--	--	--	--	--	--	--
Com_20207_neg	PC 16:0_20:4;O	C44 H80 N O9 P	--	--	--	--	--	--	--	--	--	--
Com_20216_neg	Oxoadipic Acid	C6 H8 O5	--	--	HMDB0000225	Organic acids and derivatives	Keto acids and derivatives	Medium-chain keto acids and derivatives	LMFA01170121	Fatty Acyls [FA]	Fatty Acids and Conjugates [FA01]	Dicarboxylic acids [FA0117]
Com_20217_neg	Aldosterone	C21 H28 O5	cpd:C01780	map00140 Steroid hormone biosynthesis;map01100 Metabolic pathways;map04925 Aldosterone synthesis and secretion;map04960 Aldosterone-regulated sodium reabsorption;map07225 Glucocorticoid and mineralocorticoid receptor agonists/antagonists	HMDB0000037	Lipids and lipid-like molecules	Steroids and steroid derivatives	Hydroxysteroids	LMST02030026	Sterol Lipids [ST]	Steroids [ST02]	C21 steroids (gluco/mineralocorticoids, progestogins) and derivatives [ST0203]
Com_20385_neg	Prostaglandin F3α	C20 H32 O5	cpd:C06476	-	HMDB0002122	Lipids and lipid-like molecules	Fatty Acyls	Eicosanoids	--	--	--	--
Com_20398_neg	PEtOH 16:0_20:4	C41 H73 O8 P	--	--	--	--	--	--	--	--	--	--
Com_20438_neg	PC 16:1_22:6	C46 H78 N O8 P	--	--	--	--	--	--	LMGP01012103	Glycerophospholipids [GP]	Glycerophosphocholines [GP01]	Diacylglycerophosphocholines [GP0101]
Com_20449_neg	Calcitriol	C27 H44 O3	cpd:C01673	map00100 Steroid biosynthesis;map01100 Metabolic pathways;map04961 Endocrine and other factor-regulated calcium reabsorption;map04978 Mineral absorption;map05152 Tuberculosis	HMDB0001903	Lipids and lipid-like molecules	Steroids and steroid derivatives	Vitamin D and derivatives	--	--	--	--
Com_20487_neg	4-Hydroxy-L-Glutamic Acid	C5 H9 N O5	cpd:C03079	-	HMDB0002273	Organic acids and derivatives	Carboxylic acids and derivatives	Amino acids, peptides, and analogues	--	--	--	--
Com_20522_neg	LNAPE 18:2/N-20:0	C43 H82 N O8 P	--	--	--	--	--	--	--	--	--	--
Com_20531_neg	N-Sulfo-glucosamine sodium salt	C6 H12 N Na O8 S	--	--	--	--	--	--	--	--	--	--
Com_20622_neg	11(Z),14(Z),17(Z)-Eicosatrienoic acid	C20 H34 O2	cpd:C16522	map01040 Biosynthesis of unsaturated fatty acids	--	--	--	--	--	--	--	--
Com_20654_neg	FAHFA 18:2/12:0	C30 H54 O4	--	--	--	--	--	--	--	--	--	--
Com_20931_neg	FAHFA 20:5/21:0	C41 H70 O4	--	--	--	--	--	--	--	--	--	--
Com_20987_neg	LPI 17:0	C26 H51 O12 P	--	--	--	--	--	--	LMGP06050029	Glycerophospholipids [GP]	Glycerophosphoinositols [GP06]	Monoacylglycerophosphoinositols [GP0605]
Com_21311_neg	[4-(1H-indol-4-yl)piperazino](2-thienyl)methanone	C17 H17 N3 O S	--	--	--	--	--	--	--	--	--	--
Com_21326_neg	Cer 18:1;2O/16:0;(2OH)	C34 H67 N O4	--	--	--	--	--	--	--	--	--	--
Com_21331_neg	Benzyl 6-O-beta-D-glucopyranosyl-beta-D-glucopyranoside	C19 H28 O11	--	--	--	--	--	--	--	--	--	--
Com_21597_neg	FAHFA 16:1/16:1	C32 H58 O4	--	--	--	--	--	--	--	--	--	--
Com_21662_neg	Prostaglandin F1β	C20 H36 O5	--	--	--	--	--	--	--	--	--	--
Com_21669_neg	1,4-dimethyl-3-phenyl-1H-pyrazolo[3,4-b]pyridin-6-ol	C14 H13 N3 O	--	--	--	--	--	--	--	--	--	--
Com_21688_neg	PE O-18:0_22:5	C45 H82 N O7 P	--	--	--	--	--	--	--	--	--	--
Com_21760_neg	Ouabain	C29 H44 O12	cpd:C01443	map04976 Bile secretion	HMDB0015224	Benzenoids	Naphthalenes	-	LMST01120022	Sterol Lipids [ST]	Sterols [ST01]	Cardanolides and derivatives [ST0112]
Com_21772_neg	13,14-dihydro Prostaglandin F1α	C20 H38 O5	--	--	--	--	--	--	--	--	--	--
Com_21834_neg	LPS 19:0	C25 H50 N O9 P	--	--	--	--	--	--	LMGP03050028	Glycerophospholipids [GP]	Glycerophosphoserines [GP03]	Monoacylglycerophosphoserines [GP0305]
Com_21835_neg	LPA 20:4	C23 H39 O7 P	cpd:C00681	map00561 Glycerolipid metabolism;map00564 Glycerophospholipid metabolism;map01100 Metabolic pathways;map01110 Biosynthesis of secondary metabolites;map04072 Phospholipase D signaling pathway;map04540 Gap junction;map04975 Fat digestion and absorption;map04977 Vitamin digestion and absorption;map05200 Pathways in cancer	--	--	--	--	LMGP10050013	Glycerophospholipids [GP]	Glycerophosphates [GP10]	Monoacylglycerophosphates [GP1005]
Com_22101_neg	Kynurenine	C10 H12 N2 O3	cpd:C01718	-	HMDB0000684	Organic oxygen compounds	Organooxygen compounds	Carbonyl compounds	--	--	--	--
Com_22143_neg	PS 18:0_22:6	C46 H78 N O10 P	--	--	--	--	--	--	LMGP03010827	Glycerophospholipids [GP]	Glycerophosphoserines [GP03]	Diacylglycerophosphoserines [GP0301]
Com_22169_neg	PC O-22:6_18:2	C48 H82 N O7 P	--	--	--	--	--	--	--	--	--	--
Com_22318_neg	PE O-19:1_18:4	C42 H76 N O7 P	--	--	--	--	--	--	--	--	--	--
Com_22573_neg	7-Hydroxy-4-chromone	C9 H6 O3	--	--	--	--	--	--	--	--	--	--
Com_22629_neg	8-iso Prostaglandin A1	C20 H32 O4	--	--	--	--	--	--	--	--	--	--
Com_22707_neg	Sorbitan monooleate	C24 H44 O6	--	--	HMDB0029886	Lipids and lipid-like molecules	Fatty Acyls	Fatty acid esters	--	--	--	--
Com_22733_neg	Cer 19:2;2O/18:0;(3OH)	C37 H71 N O4	--	--	--	--	--	--	--	--	--	--
Com_22814_neg	Gibberellin A7	C19 H22 O5	cpd:C11867	map00904 Diterpenoid biosynthesis;map01110 Biosynthesis of secondary metabolites	HMDB0303475	Lipids and lipid-like molecules	Prenol lipids	Diterpenoids	LMPR0104170024	Prenol Lipids [PR]	Isoprenoids [PR01]	C20 isoprenoids (diterpenes) [PR0104]
Com_22864_neg	PEtOH 16:0_18:2	C39 H73 O8 P	--	--	--	--	--	--	--	--	--	--
Com_22870_neg	HexCer 14:0;3O/18:1;(2OH)	C38 H73 N O10	--	--	--	--	--	--	--	--	--	--
Com_22946_neg	Phenobarbital	C12 H12 N2 O3	cpd:C07434	-	HMDB0015305	Organoheterocyclic compounds	Diazines	Pyrimidines and pyrimidine derivatives	--	--	--	--
Com_22984_neg	SM 8:1;2O/26:1	C39 H77 N2 O6 P	--	--	--	--	--	--	--	--	--	--
Com_23113_neg	ST 24:1;O4;T/22:6	C48 H75 N O7 S	--	--	--	--	--	--	--	--	--	--
Com_23156_neg	FAHFA 17:0/20:1	C37 H70 O4	--	--	--	--	--	--	--	--	--	--
Com_23204_neg	NAGly 22:6/22:4	C46 H69 N O5	--	--	--	--	--	--	--	--	--	--
Com_23256_neg	Spiculisporic Acid	C17 H28 O6	--	--	--	--	--	--	--	--	--	--
Com_23388_neg	Hex2Cer 13:0;2O	C25 H47 N O13	--	--	--	--	--	--	--	--	--	--
Com_23780_neg	PC 14:0_18:2	C40 H76 N O8 P	--	--	--	--	--	--	LMGP01011616	Glycerophospholipids [GP]	Glycerophosphocholines [GP01]	Diacylglycerophosphocholines [GP0101]
Com_23823_neg	Erucic acid	C22 H42 O2	cpd:C08316	map01040 Biosynthesis of unsaturated fatty acids	HMDB0002068	Lipids and lipid-like molecules	Fatty Acyls	Fatty acids and conjugates	--	--	--	--
Com_23948_neg	2-Aminobenzenesulfonamide	C6 H8 N2 O2 S	--	--	--	--	--	--	--	--	--	--
Com_24012_neg	PC 18:1_20:4	C46 H82 N O8 P	--	--	--	--	--	--	LMGP01012211	Glycerophospholipids [GP]	Glycerophosphocholines [GP01]	Diacylglycerophosphocholines [GP0101]
Com_24054_neg	Cer 14:0;2O/16:4;(3OH)(FA 20:6)	C50 H79 N O5	--	--	--	--	--	--	--	--	--	--
Com_24068_neg	FAHFA 19:1/22:4	C41 H70 O4	--	--	--	--	--	--	--	--	--	--
Com_24170_neg	Glucosamine 6-sulfate	C6 H13 N O8 S	--	--	HMDB0000592	Organic oxygen compounds	Organooxygen compounds	Carbohydrates and carbohydrate conjugates	--	--	--	--
Com_24306_neg	FAHFA 14:1/16:3	C30 H50 O4	--	--	--	--	--	--	--	--	--	--
Com_24333_neg	FAHFA 18:1/19:2	C37 H66 O4	--	--	--	--	--	--	--	--	--	--
Com_24342_neg	FAHFA 17:0/18:0	C35 H68 O4	--	--	--	--	--	--	--	--	--	--
Com_24470_neg	13,14-Dihydro-15-keto Prostaglandin E1	C20 H34 O5	--	--	--	--	--	--	--	--	--	--
Com_24584_neg	ethyl 3-(1,3-benzodioxol-5-ylamino)-2-cyanoacrylate	C13 H12 N2 O4	--	--	--	--	--	--	--	--	--	--
Com_24713_neg	2-(1H-1,2,3-benzotriazol-1-yl)-N-(2,3-dihydro-1H-inden-2-yl)acetamide	C17 H16 N4 O	--	--	--	--	--	--	--	--	--	--
Com_24918_neg	Cer 18:1;2O/17:1	C35 H67 N O3	--	--	--	--	--	--	--	--	--	--
Com_25103_neg	1-(2,4-diphenyl-2,3-dihydro-1H-1,5-benzodiazepin-1-yl)propan-1-one	C24 H22 N2 O	--	--	--	--	--	--	--	--	--	--
Com_25214_neg	Piceatannol	C14 H12 O4	cpd:C05901	map00945 Stilbenoid, diarylheptanoid and gingerol biosynthesis;map01110 Biosynthesis of secondary metabolites	HMDB0303377	Phenylpropanoids and polyketides	Stilbenes	-	LMPK13090006	Polyketides [PK]	Aromatic polyketides [PK13]	Diphenyl ethers, biphenyls, dibenzyls and stilbenes [PK1309]
Com_25375_neg	Cer 16:0;2O/12:0;O(FA 20:1)	C48 H93 N O5	--	--	--	--	--	--	--	--	--	--
Com_25435_neg	FAHFA 22:6/18:1	C40 H64 O4	--	--	--	--	--	--	--	--	--	--
Com_25484_neg	3',5,7-Trihydroxy-4'-methoxyflavanone	C16 H14 O6	cpd:C01709	map00941 Flavonoid biosynthesis	HMDB0005782	Phenylpropanoids and polyketides	Flavonoids	O-methylated flavonoids	--	--	--	--
Com_25523_neg	FAHFA 2:0/18:0	C20 H38 O4	--	--	--	--	--	--	--	--	--	--
Com_25904_neg	PE 16:0_18:1	C39 H76 N O8 P	--	--	--	--	--	--	LMGP02010311	Glycerophospholipids [GP]	Glycerophosphoethanolamines [GP02]	Diacylglycerophosphoethanolamines [GP0201]
Com_26044_neg	2-chloro-6-[(2-oxoazepan-3-yl)amino]benzonitrile	C13 H14 Cl N3 O	--	--	--	--	--	--	--	--	--	--
Com_26572_neg	Prostaglandin H1	C20 H34 O5	--	--	HMDB0013041	Lipids and lipid-like molecules	Fatty Acyls	Eicosanoids	LMFA03010044	Fatty Acyls [FA]	Eicosanoids [FA03]	Prostaglandins [FA0301]
Com_26617_neg	LPG 16:1	C22 H43 O9 P	--	--	--	--	--	--	LMGP04050013	Glycerophospholipids [GP]	Glycerophosphoglycerols [GP04]	Monoacylglycerophosphoglycerols [GP0405]
Com_26626_neg	Equol	C15 H14 O3	cpd:C14131	-	HMDB0002209	Phenylpropanoids and polyketides	Isoflavonoids	Isoflavans	LMPK12080003	Polyketides [PK]	Flavonoids [PK12]	Isoflavans [PK1208]
Com_26726_neg	13Z,16Z-Docosadienoic Acid	C22 H40 O2	--	--	HMDB0061714	Lipids and lipid-like molecules	Fatty Acyls	Fatty acids and conjugates	LMFA01030405	Fatty Acyls [FA]	Fatty Acids and Conjugates [FA01]	Unsaturated fatty acids [FA0103]
Com_26890_neg	15-Epiprostaglandin E1	C20 H34 O5	--	--	--	--	--	--	--	--	--	--
Com_26928_neg	PC 16:0_18:1	C42 H82 N O8 P	--	--	--	--	--	--	LMGP01012146	Glycerophospholipids [GP]	Glycerophosphocholines [GP01]	Diacylglycerophosphocholines [GP0101]
Com_27062_neg	4-Hydroxy-2-Oxoglutaric Acid	C5 H6 O6	cpd:C01127	map00630 Glyoxylate and dicarboxylate metabolism	HMDB0002070	Organic acids and derivatives	Keto acids and derivatives	Gamma-keto acids and derivatives	--	--	--	--
Com_27074_neg	15-Keto prostaglandin A1	C20 H30 O4	--	--	--	--	--	--	--	--	--	--
Com_27127_neg	4-morpholino-3-nitrobenzene-1-sulfonamide	C10 H13 N3 O5 S	--	--	--	--	--	--	--	--	--	--
Com_27161_neg	Nervonic acid	C24 H46 O2	cpd:C08323	map01040 Biosynthesis of unsaturated fatty acids	HMDB0002368	Lipids and lipid-like molecules	Fatty Acyls	Fatty acids and conjugates	LMFA01030092	Fatty Acyls [FA]	Fatty Acids and Conjugates [FA01]	Unsaturated fatty acids [FA0103]
Com_27190_neg	PE 20:4_22:6	C47 H74 N O8 P	--	--	--	--	--	--	LMGP02011154	Glycerophospholipids [GP]	Glycerophosphoethanolamines [GP02]	Diacylglycerophosphoethanolamines [GP0201]
Com_27309_neg	13,14-dihydro-15-keto-tetranor Prostaglandin D2	C16 H26 O5	--	--	--	--	--	--	--	--	--	--
Com_27449_neg	PC 18:1_20:3	C46 H84 N O8 P	--	--	--	--	--	--	LMGP01012206	Glycerophospholipids [GP]	Glycerophosphocholines [GP01]	Diacylglycerophosphocholines [GP0101]
Com_27526_neg	FAHFA 20:0/18:3	C38 H68 O4	--	--	--	--	--	--	--	--	--	--
Com_27635_neg	ethyl 2-nitro-3-(4-nitrophenyl)acrylate	C11 H10 N2 O6	--	--	--	--	--	--	--	--	--	--
Com_27716_neg	Hex2Cer 16:0;2O	C28 H53 N O13	--	--	--	--	--	--	--	--	--	--
Com_27882_neg	N1-(4-butyl-2-methylphenyl)-2-(benzylamino)-2-thioxoacetamide	C20 H24 N2 O S	--	--	--	--	--	--	--	--	--	--
Com_27940_neg	Glutamine	C5 H10 N2 O3	cpd:C00303	-	HMDB0003423	Organic acids and derivatives	Carboxylic acids and derivatives	Amino acids, peptides, and analogues	--	--	--	--
Com_27993_neg	SMGDG O-13:1_26:2	C48 H88 O12 S	--	--	--	--	--	--	--	--	--	--
Com_28008_neg	PE O-21:1_22:6	C48 H84 N O7 P	--	--	--	--	--	--	--	--	--	--
Com_28071_neg	LNAPE 20:2/N-26:6	C51 H86 N O8 P	--	--	--	--	--	--	--	--	--	--
Com_28228_neg	FAHFA 18:2/6:0	C24 H42 O4	--	--	--	--	--	--	--	--	--	--
Com_28272_neg	PE 16:1_22:6	C43 H72 N O8 P	--	--	--	--	--	--	LMGP02011216	Glycerophospholipids [GP]	Glycerophosphoethanolamines [GP02]	Diacylglycerophosphoethanolamines [GP0201]
Com_28352_neg	LPG O-17:1	C23 H47 O8 P	--	--	--	--	--	--	--	--	--	--
Com_28366_neg	PC 16:0_20:3;3O	C44 H82 N O11 P	--	--	--	--	--	--	--	--	--	--
Com_28371_neg	ST 24:1;O4;T/16:1	C42 H73 N O7 S	--	--	--	--	--	--	--	--	--	--
Com_28412_neg	PE O-21:1_20:4	C46 H84 N O7 P	--	--	--	--	--	--	--	--	--	--
Com_28712_neg	LPC O-18:0	C26 H56 N O6 P	--	--	--	--	--	--	LMGP01060014	Glycerophospholipids [GP]	Glycerophosphocholines [GP01]	Monoalkylglycerophosphocholines [GP0106]
Com_28746_neg	2,5-di[4-(trifluoromethyl)benzylidene]cyclopentan-1-one	C21 H14 F6 O	--	--	--	--	--	--	--	--	--	--
Com_28958_neg	FAHFA 24:2/18:0	C42 H78 O4	--	--	--	--	--	--	--	--	--	--
Com_29071_neg	ST 24:2;O4	C24 H38 O4	--	--	--	--	--	--	--	--	--	--
Com_29331_neg	20-hydroxy Leukotriene B4	C20 H32 O5	cpd:C04853	map00590 Arachidonic acid metabolism	--	--	--	--	LMFA03020018	Fatty Acyls [FA]	Eicosanoids [FA03]	Leukotrienes [FA0302]
Com_29355_neg	Trehalose	C12 H22 O11	cpd:C01083	map00500 Starch and sucrose metabolism;map01100 Metabolic pathways;map01110 Biosynthesis of secondary metabolites;map02010 ABC transporters;map02060 Phosphotransferase system (PTS)	HMDB0000975	Organic oxygen compounds	Organooxygen compounds	Carbohydrates and carbohydrate conjugates	--	--	--	--
Com_29394_neg	Adenosine-5'-diphosphoglucose	C16 H25 N5 O15 P2	cpd:C00498	map00500 Starch and sucrose metabolism;map00520 Amino sugar and nucleotide sugar metabolism;map01100 Metabolic pathways;map01110 Biosynthesis of secondary metabolites	--	--	--	--	--	--	--	--
Com_29427_neg	2-[2-(5-bromo-2-pyridyl)diaz-1-enyl]-5-(diethylamino)phenol	C15 H17 Br N4 O	--	--	--	--	--	--	--	--	--	--
Com_29853_neg	FAHFA 18:3/3:0	C21 H34 O4	--	--	--	--	--	--	--	--	--	--
Com_29861_neg	Tyrosol	C8 H10 O2	cpd:C06044	map00350 Tyrosine metabolism	HMDB0004284	Benzenoids	Phenols	Tyrosols and derivatives	--	--	--	--
Com_30011_neg	7,8-Dihydrofolate	C19 H21 N7 O6	cpd:C00415	map00670 One carbon pool by folate;map00790 Folate biosynthesis;map01061 Biosynthesis of phenylpropanoids;map01100 Metabolic pathways;map01523 Antifolate resistance	HMDB0304237	Organoheterocyclic compounds	Pteridines and derivatives	Pterins and derivatives	--	--	--	--
Com_30045_neg	12-Epileukotriene B4	C20 H32 O4	--	--	--	--	--	--	--	--	--	--
Com_30071_neg	IDP	C10 H14 N4 O11 P2	cpd:C00104	map00230 Purine metabolism	HMDB0003335	Nucleosides, nucleotides, and analogues	Purine nucleotides	Purine ribonucleotides	--	--	--	--
Com_30155_neg	PE 16:1_20:4	C41 H72 N O8 P	--	--	--	--	--	--	LMGP02011217	Glycerophospholipids [GP]	Glycerophosphoethanolamines [GP02]	Diacylglycerophosphoethanolamines [GP0201]
Com_30201_neg	Gly-Ile	C8 H16 N2 O3	--	--	HMDB0028844	Organic acids and derivatives	Carboxylic acids and derivatives	Amino acids, peptides, and analogues	--	--	--	--
Com_30204_neg	PC 16:0_20:4;3O	C44 H80 N O11 P	--	--	--	--	--	--	--	--	--	--
Com_30244_neg	FAHFA 20:1/18:0	C38 H72 O4	--	--	--	--	--	--	--	--	--	--
Com_30336_neg	2-Hydroxy-4-methylpentanoic acid	C6 H12 O3	--	--	HMDB0000665	Lipids and lipid-like molecules	Fatty Acyls	Fatty acids and conjugates	--	--	--	--
Com_30575_neg	FAHFA 20:1/20:2	C40 H72 O4	--	--	--	--	--	--	--	--	--	--
Com_30600_neg	L-Ascorbic acid 2-sulfate	C6 H8 O9 S	--	--	HMDB0060649	Organoheterocyclic compounds	Dihydrofurans	Furanones	--	--	--	--
Com_30868_neg	Monobutyl phthalate	C12 H14 O4	--	--	HMDB0013247	Benzenoids	Benzene and substituted derivatives	Benzoic acids and derivatives	--	--	--	--
Com_30919_neg	PG O-16:1_18:1	C40 H77 O9 P	--	--	--	--	--	--	--	--	--	--
Com_30935_neg	ST 24:1;O4;T/18:2	C44 H75 N O7 S	--	--	--	--	--	--	--	--	--	--
Com_31033_neg	Hex2Cer 15:2;2O	C27 H47 N O13	--	--	--	--	--	--	--	--	--	--
Com_31101_neg	Phloretin	C15 H14 O5	cpd:C00774	-	HMDB0003306	Phenylpropanoids and polyketides	Linear 1,3-diarylpropanoids	Chalcones and dihydrochalcones	LMPK12120525	Polyketides [PK]	Flavonoids [PK12]	Chalcones and dihydrochalcones [PK1212]
Com_31187_neg	Cnidioside A	C17 H20 O9	--	--	--	--	--	--	--	--	--	--
Com_31311_neg	PE O-26:7_18:2	C49 H82 N O7 P	--	--	--	--	--	--	--	--	--	--
Com_31428_neg	PC O-18:2_16:0	C42 H82 N O7 P	--	--	--	--	--	--	--	--	--	--
Com_31696_neg	FAHFA 18:1/22:3	C40 H70 O4	--	--	--	--	--	--	--	--	--	--
Com_32123_neg	5-Dehydroquinic acid	C7 H10 O6	cpd:C00944	map00400 Phenylalanine, tyrosine and tryptophan biosynthesis;map01100 Metabolic pathways;map01110 Biosynthesis of secondary metabolites;map01130 Biosynthesis of antibiotics;map01230 Biosynthesis of amino acids	HMDB0012710	Organic acids and derivatives	Hydroxy acids and derivatives	Alpha hydroxy acids and derivatives	--	--	--	--
Com_32328_neg	N-{5-[(dimethylamino)sulfonyl]-2-methylphenyl}cyclohexanecarboxamide	C16 H24 N2 O3 S	--	--	--	--	--	--	--	--	--	--
Com_32383_neg	LPA 22:5	C25 H41 O7 P	cpd:C00681	map00561 Glycerolipid metabolism;map00564 Glycerophospholipid metabolism;map01100 Metabolic pathways;map01110 Biosynthesis of secondary metabolites;map04072 Phospholipase D signaling pathway;map04540 Gap junction;map04975 Fat digestion and absorption;map04977 Vitamin digestion and absorption;map05200 Pathways in cancer	--	--	--	--	--	--	--	--
Com_32476_neg	(+/-)11-HETE	C20 H32 O3	--	--	--	--	--	--	--	--	--	--
Com_32564_neg	Prostaglandin E3	C20 H30 O5	cpd:C06439	-	HMDB0002664	Lipids and lipid-like molecules	Fatty Acyls	Eicosanoids	LMFA03010135	Fatty Acyls [FA]	Eicosanoids [FA03]	Prostaglandins [FA0301]
Com_32675_neg	N2-Methylguanosine	C11 H15 N5 O5	--	--	--	--	--	--	--	--	--	--
Com_32871_neg	tetranor-PGDM	C16 H24 O7	--	--	--	--	--	--	LMFA03010221	Fatty Acyls [FA]	Eicosanoids [FA03]	Prostaglandins [FA0301]
Com_33119_neg	ethyl 3-hydroxy-4,6-dimethoxy-2-oxoindoline-3-carboxylate	C13 H15 N O6	--	--	--	--	--	--	--	--	--	--
Com_33204_neg	PE O-17:0_20:4	C42 H78 N O7 P	--	--	--	--	--	--	--	--	--	--
Com_33310_neg	LNAPE 22:6/N-18:2	C45 H74 N O8 P	--	--	--	--	--	--	--	--	--	--
Com_33808_neg	4-fluoro-N-[4-(4-methylpiperazino)phenyl]benzenesulfonamide	C17 H20 F N3 O2 S	--	--	--	--	--	--	--	--	--	--
Com_33818_neg	18-β-Glycyrrhetinic acid	C30 H46 O4	cpd:C02283	-	--	--	--	--	--	--	--	--
Com_34019_neg	PE O-22:2_22:4	C49 H88 N O7 P	--	--	--	--	--	--	--	--	--	--
Com_34291_neg	FAHFA 20:1/18:1	C38 H70 O4	--	--	--	--	--	--	--	--	--	--
Com_34352_neg	PMeOH 18:1_18:1	C40 H75 O8 P	--	--	--	--	--	--	--	--	--	--
Com_34437_neg	5-Hydroxy-1,4-naphthoquinone	C10 H6 O3	cpd:C03840	-	HMDB0033563	Organic oxygen compounds	Organooxygen compounds	Carbohydrates and carbohydrate conjugates	--	--	--	--
Com_34571_neg	FAHFA 20:5/22:5	C42 H62 O4	--	--	--	--	--	--	--	--	--	--
Com_34600_neg	15(R),19(R)-Hydroxy prostaglandin F1α	C20 H36 O6	--	--	--	--	--	--	--	--	--	--
Com_34617_neg	2,4-dichloro-N-{2-[(2-furylmethyl)amino]-1-methyl-2-oxoethyl}benzamide	C15 H14 Cl2 N2 O3	--	--	--	--	--	--	--	--	--	--
Com_34796_neg	FAHFA 22:5/20:4	C42 H64 O4	--	--	--	--	--	--	--	--	--	--
Com_34923_neg	PE O-16:0_22:4	C43 H80 N O7 P	--	--	--	--	--	--	--	--	--	--
Com_34935_neg	FAHFA 18:0/22:2	C40 H74 O4	--	--	--	--	--	--	--	--	--	--
Com_34944_neg	LPC O-18:2	C26 H52 N O6 P	--	--	--	--	--	--	--	--	--	--
Com_35036_neg	LNAPE 22:5/N-20:5	C47 H74 N O8 P	--	--	--	--	--	--	--	--	--	--
Com_35252_neg	NAGly 18:5/21:1	C41 H67 N O5	--	--	--	--	--	--	--	--	--	--
Com_35636_neg	PC 18:1_22:6	C48 H82 N O8 P	--	--	--	--	--	--	LMGP01012108	Glycerophospholipids [GP]	Glycerophosphocholines [GP01]	Diacylglycerophosphocholines [GP0101]
Com_36341_neg	PC 16:0_22:6;2O	C46 H80 N O10 P	--	--	--	--	--	--	--	--	--	--
Com_36535_neg	PC 16:0_18:3;O	C42 H78 N O9 P	--	--	--	--	--	--	--	--	--	--
Com_36540_neg	LPG 17:0	C23 H47 O9 P	--	--	--	--	--	--	LMGP04050033	Glycerophospholipids [GP]	Glycerophosphoglycerols [GP04]	Monoacylglycerophosphoglycerols [GP0405]
Com_36614_neg	ST 28:2;O;S	C28 H46 O4 S	--	--	--	--	--	--	--	--	--	--
Com_36616_neg	FAHFA 20:4/20:4	C40 H62 O4	--	--	--	--	--	--	--	--	--	--
Com_36973_neg	PE O-8:0_20:1	C33 H66 N O7 P	--	--	--	--	--	--	--	--	--	--
Com_37069_neg	D-Glucuronic acid	C6 H10 O7	cpd:C16245	-	HMDB0000127	Organic oxygen compounds	Organooxygen compounds	Carbohydrates and carbohydrate conjugates	--	--	--	--
Com_37327_neg	FAHFA 14:0/16:2	C30 H54 O4	--	--	--	--	--	--	--	--	--	--
Com_37353_neg	Cer 18:1;2O/14:0;(2OH)	C32 H63 N O4	--	--	--	--	--	--	--	--	--	--
Com_37362_neg	acetyl phospahte	C2 H5 O5 P	--	--	--	--	--	--	--	--	--	--
Com_37366_neg	SM 34:1;3O	C39 H79 N2 O7 P	--	--	--	--	--	--	--	--	--	--
Com_37374_neg	PG O-16:2_14:0	C36 H69 O9 P	--	--	--	--	--	--	--	--	--	--
Com_37716_neg	3-(2-naphthyl)-5-(trifluoromethyl)-1H-pyrazole	C14 H9 F3 N2	--	--	--	--	--	--	--	--	--	--
Com_37955_neg	N1-tetrahydrofuran-2-ylmethyl-2-cyanoacetamide	C8 H12 N2 O2	--	--	--	--	--	--	--	--	--	--
Com_38036_neg	(+/-)8(9)-DiHETE	C20 H32 O4	--	--	--	--	--	--	--	--	--	--
Com_38096_neg	FAHFA 18:3/2:0	C20 H32 O4	--	--	--	--	--	--	--	--	--	--
Com_38228_neg	NAGly 21:2/16:0	C39 H71 N O5	--	--	--	--	--	--	--	--	--	--
Com_38299_neg	N2-Acetyl-L-ornithine	C7 H14 N2 O3	cpd:C00437	map00220 Arginine biosynthesis;map01100 Metabolic pathways;map01110 Biosynthesis of secondary metabolites;map01130 Biosynthesis of antibiotics;map01210 2-Oxocarboxylic acid metabolism;map01230 Biosynthesis of amino acids	HMDB0003357	Organic acids and derivatives	Carboxylic acids and derivatives	Amino acids, peptides, and analogues	--	--	--	--
Com_38316_neg	N-{[2-(2-thienyl)-1,3-thiazol-4-yl]methyl}benzamide	C15 H12 N2 O S2	--	--	--	--	--	--	--	--	--	--
Com_38374_neg	3-[3-(beta-D-Glucopyranosyloxy)-2-hydroxyphenyl]propanoic acid	C15 H20 O9	--	--	--	--	--	--	--	--	--	--
Com_38429_neg	PE O-19:1_20:4	C44 H80 N O7 P	--	--	--	--	--	--	--	--	--	--
Com_38488_neg	FAHFA 20:4/18:2	C38 H62 O4	--	--	--	--	--	--	--	--	--	--
Com_38636_neg	alpha-Ketoglutaric acid	C5 H6 O5	cpd:C00026	map00020 Citrate cycle (TCA cycle);map00040 Pentose and glucuronate interconversions;map00053 Ascorbate and aldarate metabolism;map00220 Arginine biosynthesis;map00250 Alanine, aspartate and glutamate metabolism;map00300 Lysine biosynthesis;map00340 Histidine metabolism;map00365 Furfural degradation;map00430 Taurine and hypotaurine metabolism;map00471 D-Glutamine and D-glutamate metabolism;map006…	HMDB0000208	Organic acids and derivatives	Keto acids and derivatives	Gamma-keto acids and derivatives	--	--	--	--
Com_38760_neg	LNAPE 18:3/N-24:4	C47 H80 N O8 P	--	--	--	--	--	--	--	--	--	--
Com_39009_neg	17(S)-HpDHA	C22 H32 O4	--	--	--	--	--	--	--	--	--	--
Com_39097_neg	Cer 15:0;2O/19:0;O(FA 20:0)	C54 H107 N O5	--	--	--	--	--	--	--	--	--	--
Com_39111_neg	P-Coumaroyl Agmatine	C14 H20 N4 O2	cpd:C04498	map00330 Arginine and proline metabolism	--	--	--	--	--	--	--	--
Com_39216_neg	Prostaglandin F2α 1-11-lactone	C20 H32 O4	--	--	--	--	--	--	--	--	--	--
Com_39274_neg	N1-(3-cyano-4,6-diphenyl-2-pyridyl)-4-methylbenzamide	C26 H19 N3 O	--	--	--	--	--	--	--	--	--	--
Com_39366_neg	Sucrose	C12 H22 O11	cpd:C00089	map00052 Galactose metabolism;map00500 Starch and sucrose metabolism;map01100 Metabolic pathways;map02010 ABC transporters;map02060 Phosphotransferase system (PTS);map04742 Taste transduction;map04973 Carbohydrate digestion and absorption	HMDB0000258	Organic oxygen compounds	Organooxygen compounds	Carbohydrates and carbohydrate conjugates	--	--	--	--
Com_39584_neg	Protectin D1	C22 H32 O4	--	--	HMDB0003689	Lipids and lipid-like molecules	Fatty Acyls	Fatty acids and conjugates	LMFA04040001	Fatty Acyls [FA]	Docosanoids [FA04]	Protectins [FA0404]
Com_39731_neg	3-Methylamino-L-alanine	C4 H10 N2 O2	cpd:C08291	-	--	--	--	--	--	--	--	--
Com_39887_neg	ST 24:1;O3;G/16:2	C42 H69 N O5	--	--	--	--	--	--	--	--	--	--
Com_40454_neg	N'1-[1-(2-hydroxyphenyl)ethylidene]-3-methoxybenzene-1-carbohydrazide	C16 H16 N2 O3	--	--	--	--	--	--	--	--	--	--
Com_40532_neg	O1-morpholinocarbonyl-3-(trifluoromethyl)-1-benzenecarbohydroximamide	C13 H14 F3 N3 O3	--	--	--	--	--	--	--	--	--	--
Com_40719_neg	Cer 18:0;3O/15:0;(2OH)	C33 H67 N O5	--	--	--	--	--	--	--	--	--	--
Com_41024_neg	Capsaicin	C18 H27 N O3	cpd:C06866	map00360 Phenylalanine metabolism;map01060 Biosynthesis of plant secondary metabolites;map01063 Biosynthesis of alkaloids derived from shikimate pathway;map01100 Metabolic pathways;map01110 Biosynthesis of secondary metabolites;map04750 Inflammatory mediator regulation of TRP channels	HMDB0002227	Benzenoids	Phenols	Methoxyphenols	LMFA08020085	Fatty Acyls [FA]	Fatty amides [FA08]	N-acyl amines [FA0802]
Com_41110_neg	N'-(benzoyloxy)-2-(2,2-dichlorocyclopropyl)ethanimidamide	C12 H12 Cl2 N2 O2	--	--	--	--	--	--	--	--	--	--
Com_41163_neg	Glucobrassicin	C16 H20 N2 O9 S2	cpd:C05837	map00380 Tryptophan metabolism;map00966 Glucosinolate biosynthesis;map01110 Biosynthesis of secondary metabolites;map01210 2-Oxocarboxylic acid metabolism	HMDB0030243	Organic oxygen compounds	Organooxygen compounds	Carbohydrates and carbohydrate conjugates	--	--	--	--
Com_41351_neg	5-(2-pyridinyl)-N-[2-(trifluoromethyl)phenyl]-2-thiophenesulfonamide	C16 H11 F3 N2 O2 S2	--	--	--	--	--	--	--	--	--	--
Com_41421_neg	FAHFA 20:4/18:3	C38 H60 O4	--	--	--	--	--	--	--	--	--	--
Com_41426_neg	Cer 22:0;2O/12:0;O(FA 14:0)	C48 H95 N O5	--	--	--	--	--	--	--	--	--	--
Com_41546_neg	HexCer 22:3;2O/15:1;O	C43 H77 N O9	--	--	--	--	--	--	--	--	--	--
Com_41555_neg	FAHFA 22:3/22:4	C44 H72 O4	--	--	--	--	--	--	--	--	--	--
Com_42138_neg	geranyl pp	C10 H20 O7 P2	cpd:C05847	map00130 Ubiquinone and other terpenoid-quinone biosynthesis;map01110 Biosynthesis of secondary metabolites	--	--	--	--	--	--	--	--
Com_42183_neg	5-[4-(tert-butyl)phenoxy]-6-nitroisoindoline-1,3-dione	C18 H16 N2 O5	--	--	--	--	--	--	--	--	--	--
Com_42296_neg	5'-Deoxy-5'-(Methylthio)Adenosine	C11 H15 N5 O3 S	cpd:C00170	map00270 Cysteine and methionine metabolism;map00908 Zeatin biosynthesis;map01060 Biosynthesis of plant secondary metabolites;map01100 Metabolic pathways	HMDB0001173	Nucleosides, nucleotides, and analogues	5'-deoxyribonucleosides	5'-deoxy-5'-thionucleosides	--	--	--	--
Com_42366_neg	FAHFA 22:3/20:2	C42 H72 O4	--	--	--	--	--	--	--	--	--	--
Com_42508_neg	PE 14:0_17:1	C36 H70 N O8 P	--	--	--	--	--	--	LMGP02010563	Glycerophospholipids [GP]	Glycerophosphoethanolamines [GP02]	Diacylglycerophosphoethanolamines [GP0201]
Com_42512_neg	3-Guanidinopropionic acid	C4 H9 N3 O2	cpd:C03065	-	HMDB0013222	Organic nitrogen compounds	Organonitrogen compounds	Guanidines	--	--	--	--
Com_42983_neg	FAHFA 16:0/6:0	C22 H42 O4	--	--	--	--	--	--	--	--	--	--
Com_43009_neg	6β-Prostaglandin I1	C20 H34 O5	--	--	HMDB0246867	Lipids and lipid-like molecules	Fatty Acyls	Eicosanoids	--	--	--	--
Com_43050_neg	D-Glucarate	C6 H10 O8	cpd:C00818	map00053 Ascorbate and aldarate metabolism;map01100 Metabolic pathways	HMDB0000663	Organic oxygen compounds	Organooxygen compounds	Carbohydrates and carbohydrate conjugates	--	--	--	--
Com_43330_neg	LNAPE 20:4/N-17:0	C42 H76 N O8 P	--	--	--	--	--	--	--	--	--	--
Com_43681_neg	2-Methoxyestrone	C19 H24 O3	cpd:C05299	map00140 Steroid hormone biosynthesis	HMDB0000010	Lipids and lipid-like molecules	Steroids and steroid derivatives	Estrane steroids	LMST02010033	Sterol Lipids [ST]	Steroids [ST02]	C18 steroids (estrogens) and derivatives [ST0201]
Com_43754_neg	LPE O-21:0	C26 H56 N O6 P	--	--	--	--	--	--	--	--	--	--
Com_43784_neg	PC O-16:1_18:2	C42 H80 N O7 P	--	--	--	--	--	--	--	--	--	--
Com_43933_neg	FAHFA 22:1/20:4	C42 H72 O4	--	--	--	--	--	--	--	--	--	--
Com_44127_neg	ST 24:1;O4;T/22:5	C48 H77 N O7 S	--	--	--	--	--	--	--	--	--	--
Com_44151_neg	MGDG O-8:0_20:4	C37 H64 O9	--	--	--	--	--	--	--	--	--	--
Com_44365_neg	PC 16:0_18:0	C42 H84 N O8 P	--	--	--	--	--	--	LMGP01010742	Glycerophospholipids [GP]	Glycerophosphocholines [GP01]	Diacylglycerophosphocholines [GP0101]
Com_44868_neg	PE 18:0_22:5;O	C45 H78 N O9 P	--	--	--	--	--	--	--	--	--	--
Com_44914_neg	Reserpine	C33 H40 N2 O9	cpd:C06539	-	HMDB0014351	Alkaloids and derivatives	Yohimbine alkaloids	-	--	--	--	--
Com_45136_neg	FAHFA 17:0/20:3	C37 H66 O4	--	--	--	--	--	--	--	--	--	--
Com_45398_neg	FAHFA 18:2/9:0	C27 H48 O4	--	--	--	--	--	--	--	--	--	--
Com_45451_neg	FAHFA 20:4/17:2	C37 H60 O4	--	--	--	--	--	--	--	--	--	--
Com_45523_neg	PC 18:1_18:2;2O	C44 H82 N O10 P	--	--	--	--	--	--	--	--	--	--
Com_45565_neg	Cer 30:0;2O/12:1;O(FA 16:0)	C58 H113 N O5	--	--	--	--	--	--	--	--	--	--
Com_45731_neg	Cer 30:0;2O/12:1;O(FA 18:2)	C60 H113 N O5	--	--	--	--	--	--	--	--	--	--
Com_45993_neg	Riboflavin-5-phosphate	C17 H21 N4 O9 P	cpd:C00061	map00190 Oxidative phosphorylation;map00740 Riboflavin metabolism;map01057 Biosynthesis of type II polyketide products;map01100 Metabolic pathways;map01110 Biosynthesis of secondary metabolites;map04977 Vitamin digestion and absorption	HMDB0001520	Nucleosides, nucleotides, and analogues	Flavin nucleotides	-	--	--	--	--
Com_46203_neg	9-Aminoacridine	C13 H10 N2	--	--	HMDB0247578	Organoheterocyclic compounds	Quinolines and derivatives	Benzoquinolines	--	--	--	--
Com_46602_neg	L-Cysteinesulfinic acid	C3 H7 N O4 S	cpd:C00606	map00270 Cysteine and methionine metabolism;map00430 Taurine and hypotaurine metabolism;map01100 Metabolic pathways	HMDB0000996	Organic acids and derivatives	Carboxylic acids and derivatives	Amino acids, peptides, and analogues	--	--	--	--
Com_46623_neg	Milbemectin A4	C32 H46 O7	--	--	--	--	--	--	--	--	--	--
Com_46732_neg	LPS 18:3	C24 H42 N O9 P	--	--	--	--	--	--	LMGP03050029	Glycerophospholipids [GP]	Glycerophosphoserines [GP03]	Monoacylglycerophosphoserines [GP0305]
Com_47083_neg	Hex2Cer 19:0;2O	C31 H59 N O13	--	--	--	--	--	--	--	--	--	--
Com_47127_neg	Cer 20:0;2O/16:3	C36 H67 N O3	--	--	--	--	--	--	--	--	--	--
Com_47384_neg	8(S)-Hydroxy-(5Z,9E,11Z,14Z)-eicosatetraenoic acid	C20 H32 O3	cpd:C14776	map00590 Arachidonic acid metabolism;map01100 Metabolic pathways;map03320 PPAR signaling pathway	HMDB0004679	Lipids and lipid-like molecules	Fatty Acyls	Eicosanoids	--	--	--	--
Com_47528_neg	LNAPE 18:1/N-17:1	C40 H76 N O8 P	--	--	--	--	--	--	--	--	--	--
Com_47550_neg	PG 22:6_22:6	C50 H75 O10 P	--	--	--	--	--	--	--	--	--	--
Com_47551_neg	Guanosine 5'-diphospho-?-L-fucose	C16 H25 N5 O15 P2	--	--	--	--	--	--	--	--	--	--
Com_47877_neg	5-(3-chloro-4-methylanilino)-1-methyl-1H-pyrazol-3-ol	C11 H12 Cl N3 O	--	--	--	--	--	--	--	--	--	--
Com_48032_neg	LNAPE 18:2/N-16:0	C39 H74 N O8 P	--	--	--	--	--	--	--	--	--	--
Com_48082_neg	NAGly 18:5/20:1	C40 H65 N O5	--	--	--	--	--	--	--	--	--	--
Com_48664_neg	TPP	C12 H19 Cl N4 O7 P2 S	cpd:C00068	map00010 Glycolysis / Gluconeogenesis;map00020 Citrate cycle (TCA cycle);map00280 Valine, leucine and isoleucine degradation;map00620 Pyruvate metabolism;map00640 Propanoate metabolism;map00730 Thiamine metabolism;map01100 Metabolic pathways;map04977 Vitamin digestion and absorption	HMDB0259262	Organic acids and derivatives	Organic phosphoric acids and derivatives	Phosphate esters	--	--	--	--
Com_49053_neg	Lypressin Acetate	C46 H65 N13 O12 S2	--	--	--	--	--	--	--	--	--	--
Com_49146_neg	3-Hydroxyvaleric acid	C5 H10 O3	--	--	HMDB0000531	Lipids and lipid-like molecules	Fatty Acyls	Fatty acids and conjugates	--	--	--	--
Com_49324_neg	1-O-(3,4,5-Trimethoxybenzoyl)-beta-L-galactopyranose	C16 H22 O10	--	--	--	--	--	--	--	--	--	--
Com_49430_neg	Salvinorin A	C23 H28 O8	cpd:C20196	-	--	--	--	--	--	--	--	--
Com_49759_neg	PE O-19:1_18:2	C42 H80 N O7 P	--	--	--	--	--	--	--	--	--	--
Com_49774_neg	N-benzyl-N-methyl-N'-phenylurea	C15 H16 N2 O	--	--	--	--	--	--	--	--	--	--
Com_49966_neg	MGDG O-16:4_12:0	C37 H64 O9	--	--	--	--	--	--	--	--	--	--
Com_50485_neg	PC 16:0_22:6;O	C46 H80 N O9 P	--	--	--	--	--	--	--	--	--	--
Com_50682_neg	PC 15:0_18:2	C41 H78 N O8 P	--	--	--	--	--	--	LMGP01011618	Glycerophospholipids [GP]	Glycerophosphocholines [GP01]	Diacylglycerophosphocholines [GP0101]
Com_50817_neg	S-(5-Adenosy)-L-Homocysteine	C14 H20 N6 O5 S	--	--	--	--	--	--	--	--	--	--
Com_51047_neg	16-(Hexopyranosyloxy)-7-hydroxy-8,9-epoxypimaran-18-oic acid	C26 H42 O10	--	--	--	--	--	--	--	--	--	--
Com_51052_neg	Folic acid	C19 H19 N7 O6	cpd:C00504	map00670 One carbon pool by folate;map00790 Folate biosynthesis;map01061 Biosynthesis of phenylpropanoids;map01100 Metabolic pathways;map01523 Antifolate resistance;map04976 Bile secretion;map04977 Vitamin digestion and absorption	HMDB0000121	Benzenoids	Phenols	Methoxyphenols	--	--	--	--
Com_51115_neg	MGDG O-26:5_18:1	C53 H92 O9	--	--	--	--	--	--	--	--	--	--
Com_51405_neg	PE O-21:2_20:4	C46 H82 N O7 P	--	--	--	--	--	--	--	--	--	--
Com_52154_neg	PE O-19:2_18:2	C42 H78 N O7 P	--	--	--	--	--	--	--	--	--	--
Com_52331_neg	PC 18:0_18:1;3O	C44 H86 N O11 P	--	--	--	--	--	--	--	--	--	--
Com_52341_neg	J147	C18 H17 F3 N2 O2	--	--	--	--	--	--	--	--	--	--
Com_52405_neg	FAHFA 24:4/20:2	C44 H74 O4	--	--	--	--	--	--	--	--	--	--
Com_52430_neg	PE 18:0_20:5;O	C43 H76 N O9 P	--	--	--	--	--	--	--	--	--	--
Com_52978_neg	PE 18:2_20:4	C43 H74 N O8 P	--	--	--	--	--	--	LMGP02011192	Glycerophospholipids [GP]	Glycerophosphoethanolamines [GP02]	Diacylglycerophosphoethanolamines [GP0201]
Com_53164_neg	MGDG O-24:4_20:4	C53 H88 O9	--	--	--	--	--	--	--	--	--	--
Com_53503_neg	NAGly 18:5/22:5	C42 H61 N O5	--	--	--	--	--	--	--	--	--	--
Com_53590_neg	LPE 16:2	C21 H40 N O7 P	--	--	--	--	--	--	--	--	--	--
Com_54038_neg	PG 4:0_18:4	C28 H47 O10 P	--	--	--	--	--	--	--	--	--	--
Com_54122_neg	PG O-14:0_22:3	C42 H79 O9 P	--	--	--	--	--	--	--	--	--	--
Com_54143_neg	LPE 16:0	C21 H44 N O7 P	--	--	--	--	--	--	LMGP02050036	Glycerophospholipids [GP]	Glycerophosphoethanolamines [GP02]	Monoacylglycerophosphoethanolamines [GP0205]
Com_54195_neg	SHexCer 39:1;2O	C45 H87 N O11 S	--	--	--	--	--	--	--	--	--	--
Com_54334_neg	PE 18:1_22:5;O	C45 H76 N O9 P	--	--	--	--	--	--	--	--	--	--
Com_54546_neg	Cer 16:1;2O/18:1;O(FA 19:1)	C53 H99 N O5	--	--	--	--	--	--	--	--	--	--
Com_54578_neg	PE 18:0_20:4;O	C43 H78 N O9 P	--	--	--	--	--	--	--	--	--	--
Com_54631_neg	Capric acid	C10 H20 O2	cpd:C01571	map00061 Fatty acid biosynthesis;map01100 Metabolic pathways	HMDB0000511	Lipids and lipid-like molecules	Fatty Acyls	Fatty acids and conjugates	LMFA01010010	Fatty Acyls [FA]	Fatty Acids and Conjugates [FA01]	Straight chain fatty acids [FA0101]
Com_54918_neg	LNAPE 18:1/N-26:7	C49 H82 N O8 P	--	--	--	--	--	--	--	--	--	--
Com_55374_neg	FAHFA 24:4/20:0	C44 H78 O4	--	--	--	--	--	--	--	--	--	--
Com_55500_neg	PE O-18:2_16:1	C39 H74 N O7 P	--	--	--	--	--	--	--	--	--	--
Com_55564_neg	Taurolithocholic acid 3-sulfate	C26 H45 N O8 S2	cpd:C03642	map04976 Bile secretion	HMDB0002580	Lipids and lipid-like molecules	Steroids and steroid derivatives	Bile acids, alcohols and derivatives	--	--	--	--
Com_55699_neg	cGMP	C10 H12 N5 O7 P	cpd:C00942	map00230 Purine metabolism;map04022 cGMP-PKG signaling pathway;map04270 Vascular smooth muscle contraction;map04540 Gap junction;map04611 Platelet activation;map04713 Circadian entrainment;map04730 Long-term depression;map04740 Olfactory transduction;map04744 Phototransduction;map04921 Oxytocin signaling pathway;map04923 Regulation of lipolysis in adipocytes;map04924 Renin secretion;map04925 Aldo…	HMDB0001314	Nucleosides, nucleotides, and analogues	Purine nucleotides	Cyclic purine nucleotides	--	--	--	--
Com_55846_neg	PC 16:0_18:2;2O	C42 H80 N O10 P	--	--	--	--	--	--	--	--	--	--
Com_55866_neg	1,5,8-Trihydroxy-9-oxo-9H-xanthen-3-yl beta-D-glucopyranoside	C19 H18 O11	--	--	--	--	--	--	--	--	--	--
Com_56100_neg	PG O-11:0_20:1	C37 H73 O9 P	--	--	--	--	--	--	--	--	--	--
Com_56264_neg	PC 18:2_22:5	C48 H82 N O8 P	--	--	--	--	--	--	LMGP01010946	Glycerophospholipids [GP]	Glycerophosphocholines [GP01]	Diacylglycerophosphocholines [GP0101]
Com_56529_neg	HBMP 16:0_20:3_12:0	C54 H99 O11 P	--	--	--	--	--	--	--	--	--	--
Com_56611_neg	SHexCer 39:1;3O	C45 H87 N O12 S	--	--	--	--	--	--	--	--	--	--
Com_56737_neg	Cer 22:0;2O/12:1;O(FA 18:1)	C52 H99 N O5	--	--	--	--	--	--	--	--	--	--
Com_56893_neg	Dibenzoyl Thiamine	C26 H26 N4 O4 S	--	--	--	--	--	--	--	--	--	--
Com_56924_neg	N-[4-(aminosulfonyl)benzyl]-2,1,3-benzoxadiazole-4-sulfonamide	C13 H12 N4 O5 S2	--	--	--	--	--	--	--	--	--	--
Com_56977_neg	Erythronolactone	C4 H6 O4	--	--	--	--	--	--	--	--	--	--
Com_57048_neg	PE O-15:1_22:5	C42 H74 N O7 P	--	--	--	--	--	--	--	--	--	--
Com_57109_neg	PE O-19:0_20:3	C44 H84 N O7 P	--	--	--	--	--	--	--	--	--	--
Com_57865_neg	LNAPE 20:4/N-26:6	C51 H82 N O8 P	--	--	--	--	--	--	--	--	--	--
Com_58717_neg	NAGly 18:4/21:0	C41 H71 N O5	--	--	--	--	--	--	--	--	--	--
Com_59050_neg	LNAPE 18:1/N-17:2	C40 H74 N O8 P	--	--	--	--	--	--	--	--	--	--
Com_59418_neg	Methyl-2-hydroxyisobutyric acid	C5 H10 O3	--	--	--	--	--	--	--	--	--	--
Com_60150_neg	N-2-Fluorenylacetamide	C15 H13 N O	cpd:C02778	-	HMDB0244967	Benzenoids	Fluorenes	-	--	--	--	--
Com_60948_neg	Bisphenol A	C15 H16 O2	cpd:C13624	map00363 Bisphenol degradation;map01100 Metabolic pathways;map01120 Microbial metabolism in diverse environments	HMDB0032133	Benzenoids	Benzene and substituted derivatives	Diphenylmethanes	--	--	--	--
Com_61504_neg	PE 18:1_20:2	C43 H80 N O8 P	--	--	--	--	--	--	LMGP02010883	Glycerophospholipids [GP]	Glycerophosphoethanolamines [GP02]	Diacylglycerophosphoethanolamines [GP0201]
Com_61689_neg	Quinic acid	C7 H12 O6	cpd:C00296	map00400 Phenylalanine, tyrosine and tryptophan biosynthesis	HMDB0003072	Organic oxygen compounds	Organooxygen compounds	Alcohols and polyols	--	--	--	--
Com_61813_neg	Cer 18:0;2O/17:0;O(FA 20:1)	C55 H107 N O5	--	--	--	--	--	--	--	--	--	--
Com_62199_neg	LNAPE 20:5/N-24:5	C49 H78 N O8 P	--	--	--	--	--	--	--	--	--	--
Com_62768_neg	ADGGA 20:1_18:4_20:1	C67 H114 O12	--	--	--	--	--	--	--	--	--	--
Com_63001_neg	Gibberellin A4	C19 H24 O5	cpd:C11864	map00904 Diterpenoid biosynthesis;map01110 Biosynthesis of secondary metabolites;map04075 Plant hormone signal transduction	HMDB0303447	Lipids and lipid-like molecules	Prenol lipids	Diterpenoids	LMPR0104170021	Prenol Lipids [PR]	Isoprenoids [PR01]	C20 isoprenoids (diterpenes) [PR0104]
Com_63276_neg	LPE 22:1	C27 H54 N O7 P	--	--	--	--	--	--	LMGP02050068	Glycerophospholipids [GP]	Glycerophosphoethanolamines [GP02]	Monoacylglycerophosphoethanolamines [GP0205]
Com_63352_neg	22(S)-Hydroxycholesterol	C27 H46 O2	cpd:C05502	map00140 Steroid hormone biosynthesis;map01100 Metabolic pathways	--	--	--	--	--	--	--	--
Com_63888_neg	ST 29:1;O;S	C29 H50 O4 S	--	--	--	--	--	--	--	--	--	--
Com_64140_neg	Cer 20:0;2O/12:1;O(FA 20:2)	C52 H97 N O5	--	--	--	--	--	--	--	--	--	--
Com_64713_neg	LNAPS 22:6/N-3:0	C31 H48 N O10 P	--	--	--	--	--	--	--	--	--	--
Com_65221_neg	MGDG O-26:6_16:0	C51 H88 O9	--	--	--	--	--	--	--	--	--	--
Com_65383_neg	5-Phosphoribosyl 1-pyrophosphate	C5 H13 O14 P3	cpd:C00119	map00030 Pentose phosphate pathway;map00230 Purine metabolism;map00240 Pyrimidine metabolism;map00340 Histidine metabolism;map00400 Phenylalanine, tyrosine and tryptophan biosynthesis;map00790 Folate biosynthesis;map01060 Biosynthesis of plant secondary metabolites;map01065 Biosynthesis of alkaloids derived from histidine and purine;map01070 Biosynthesis of plant hormones;map01100 Metabolic pathw…	HMDB0062643	Organic oxygen compounds	Organooxygen compounds	Carbohydrates and carbohydrate conjugates	--	--	--	--
Com_65613_neg	LPC 20:0	C28 H58 N O7 P	cpd:C04230	map00564 Glycerophospholipid metabolism;map05231 Choline metabolism in cancer	--	--	--	--	LMGP01050045	Glycerophospholipids [GP]	Glycerophosphocholines [GP01]	Monoacylglycerophosphocholines [GP0105]
Com_66184_neg	LPC 15:1	C23 H46 N O7 P	cpd:C04230	map00564 Glycerophospholipid metabolism;map05231 Choline metabolism in cancer	--	--	--	--	LMGP01050125	Glycerophospholipids [GP]	Glycerophosphocholines [GP01]	Monoacylglycerophosphocholines [GP0105]
Com_67454_neg	FAHFA 17:1/22:5	C39 H64 O4	--	--	--	--	--	--	--	--	--	--
Com_67850_neg	3'-O-Methylguanosine	C11 H15 N5 O5	--	--	HMDB0006038	Nucleosides, nucleotides, and analogues	Purine nucleosides	-	--	--	--	--
Com_68013_neg	glutathione disulfide	C20 H32 N6 O12 S2	cpd:C00127	map00480 Glutathione metabolism;map04216 Ferroptosis;map04918 Thyroid hormone synthesis	HMDB0003337	Organic acids and derivatives	Carboxylic acids and derivatives	Amino acids, peptides, and analogues	--	--	--	--
Com_68534_neg	Cer 23:0;3O/12:0;(2OH)	C35 H71 N O5	--	--	--	--	--	--	--	--	--	--
Com_68951_neg	ST 24:1;O4;S	C24 H40 O7 S	--	--	--	--	--	--	--	--	--	--
Com_69082_neg	Adenosine 5'-diphosphoglucose	C16 H25 N5 O15 P2	--	--	HMDB0006557	Nucleosides, nucleotides, and analogues	Purine nucleotides	Purine nucleotide sugars	--	--	--	--
Com_70147_neg	Fosfomycin	C3 H7 O4 P	cpd:C06454	map00440 Phosphonate and phosphinate metabolism;map01130 Biosynthesis of antibiotics	HMDB0014966	Organic acids and derivatives	Organic phosphonic acids and derivatives	Organic phosphonic acids	--	--	--	--
Com_71070_neg	D-Gluconic acid	C6 H12 O7	cpd:C00257	map00030 Pentose phosphate pathway;map01100 Metabolic pathways;map01110 Biosynthesis of secondary metabolites;map01120 Microbial metabolism in diverse environments;map01130 Biosynthesis of antibiotics;map01200 Carbon metabolism	HMDB0303730	Organic acids and derivatives	Hydroxy acids and derivatives	Medium-chain hydroxy acids and derivatives	--	--	--	--
Com_71184_neg	LPS 15:0	C21 H42 N O9 P	--	--	--	--	--	--	LMGP03050031	Glycerophospholipids [GP]	Glycerophosphoserines [GP03]	Monoacylglycerophosphoserines [GP0305]
Com_74533_neg	6-methyl-5-nitroquinoline	C10 H8 N2 O2	--	--	--	--	--	--	--	--	--	--
Com_74839_neg	3-anilino-5-(4-chlorophenyl)cyclohex-2-en-1-one	C18 H16 Cl N O	--	--	--	--	--	--	--	--	--	--
Com_75149_neg	Ribulose-5-phosphate	C5 H11 O8 P	cpd:C00199	map00030 Pentose phosphate pathway;map00040 Pentose and glucuronate interconversions;map00540 Lipopolysaccharide biosynthesis;map00680 Methane metabolism;map00710 Carbon fixation in photosynthetic organisms;map00740 Riboflavin metabolism;map00750 Vitamin B6 metabolism;map01100 Metabolic pathways;map01110 Biosynthesis of secondary metabolites;map01120 Microbial metabolism in diverse environments;m…	--	--	--	--	--	--	--	--
Com_75604_neg	Inosine 5'-Monophosphate	C10 H13 N4 O8 P	cpd:C00130	map00230 Purine metabolism;map01060 Biosynthesis of plant secondary metabolites;map01065 Biosynthesis of alkaloids derived from histidine and purine;map01070 Biosynthesis of plant hormones;map01100 Metabolic pathways;map01110 Biosynthesis of secondary metabolites;map01130 Biosynthesis of antibiotics;map01523 Antifolate resistance;map04742 Taste transduction	HMDB0000175	Nucleosides, nucleotides, and analogues	Purine nucleotides	Purine ribonucleotides	--	--	--	--
Com_76493_neg	Dl-3,4-Dihydroxymandelic Acid	C8 H8 O5	--	--	--	--	--	--	--	--	--	--
Com_77138_neg	JWH 250 N-pentanoic acid metabolite	C22 H23 N O4	--	--	--	--	--	--	--	--	--	--
Com_77951_neg	Sorbitan monopalmitate	C22 H42 O6	--	--	HMDB0029887	Lipids and lipid-like molecules	Fatty Acyls	Fatty acid esters	--	--	--	--
Com_78264_neg	Flavin Adenine Dinucleotide	C27 H33 N9 O15 P2	cpd:C00016	map00740 Riboflavin metabolism;map01100 Metabolic pathways;map01110 Biosynthesis of secondary metabolites;map04977 Vitamin digestion and absorption	HMDB0252293	Nucleosides, nucleotides, and analogues	Flavin nucleotides	-	--	--	--	--
Com_78315_neg	Neopterin	C9 H11 N5 O4	cpd:C05926	map00790 Folate biosynthesis	HMDB0000845	Organoheterocyclic compounds	Pteridines and derivatives	Pterins and derivatives	--	--	--	--
Com_79470_neg	Thymidine 5'-diphosphate	C10 H16 N2 O11 P2	cpd:C00363	map00240 Pyrimidine metabolism;map01100 Metabolic pathways	HMDB0001274	Nucleosides, nucleotides, and analogues	Pyrimidine nucleotides	Pyrimidine deoxyribonucleotides	--	--	--	--
Com_79857_neg	16α-Hydroxyestrone	C18 H22 O3	cpd:C05300	map00140 Steroid hormone biosynthesis;map01100 Metabolic pathways	--	--	--	--	--	--	--	--
Com_80468_neg	Guanidineacetic acid	C3 H7 N3 O2	cpd:C00581	map00260 Glycine, serine and threonine metabolism;map00330 Arginine and proline metabolism;map01100 Metabolic pathways	HMDB0000128	Organic acids and derivatives	Carboxylic acids and derivatives	Amino acids, peptides, and analogues	--	--	--	--
Com_82287_neg	LPC 16:3	C24 H44 N O7 P	cpd:C04230	map00564 Glycerophospholipid metabolism;map05231 Choline metabolism in cancer	--	--	--	--	--	--	--	--
Com_82534_neg	beta-N-Methylaminoalanine	C4 H10 N2 O2	cpd:C08291	-	--	--	--	--	--	--	--	--
Com_82589_neg	PC 16:0_18:2;O	C42 H80 N O9 P	--	--	--	--	--	--	--	--	--	--
Com_82768_neg	6-Sialyllactose	C23 H39 N O19	--	--	--	--	--	--	--	--	--	--
Com_82874_neg	GDP	C10 H15 N5 O11 P2	cpd:C00035	map00230 Purine metabolism;map01100 Metabolic pathways;map03013 RNA transport;map04014 Ras signaling pathway;map04015 Rap1 signaling pathway;map04144 Endocytosis	HMDB0001201	Nucleosides, nucleotides, and analogues	Purine nucleotides	Purine ribonucleotides	--	--	--	--
Com_84289_neg	Puromycin	C22 H29 N7 O5	cpd:C01610	map00231 Puromycin biosynthesis;map01130 Biosynthesis of antibiotics	HMDB0256926	Nucleosides, nucleotides, and analogues	Purine nucleosides	Purine 3'-deoxyribonucleosides	--	--	--	--
Com_84464_neg	PC 16:0_18:2	C42 H80 N O8 P	--	--	--	--	--	--	LMGP01010932	Glycerophospholipids [GP]	Glycerophosphocholines [GP01]	Diacylglycerophosphocholines [GP0101]
Com_84814_neg	Inositol	C6 H12 O6	cpd:C00137	map00052 Galactose metabolism;map00053 Ascorbate and aldarate metabolism;map00521 Streptomycin biosynthesis;map00562 Inositol phosphate metabolism;map01100 Metabolic pathways;map01120 Microbial metabolism in diverse environments;map01130 Biosynthesis of antibiotics;map02010 ABC transporters;map04070 Phosphatidylinositol signaling system	HMDB0000211	Organic oxygen compounds	Organooxygen compounds	Alcohols and polyols	--	--	--	--
Com_87037_neg	Trehalose-6-Phosphate	C12 H23 O14 P	cpd:C00689	map00500 Starch and sucrose metabolism;map01100 Metabolic pathways;map02060 Phosphotransferase system (PTS);map04723 Retrograde endocannabinoid signaling	HMDB0001124	Organic oxygen compounds	Organooxygen compounds	Carbohydrates and carbohydrate conjugates	--	--	--	--
Com_2348_neg	D-Sphingosine	C18 H37 N O2	cpd:C00319	map00600 Sphingolipid metabolism;map01100 Metabolic pathways;map04071 Sphingolipid signaling pathway;map04210 Apoptosis;map04217 Necroptosis	HMDB0000252	Organic nitrogen compounds	Organonitrogen compounds	Amines	--	--	--	--
Com_9_neg	Docosapentaenoic acid	C22 H34 O2	cpd:C16513	map01040 Biosynthesis of unsaturated fatty acids	HMDB0246621	Lipids and lipid-like molecules	Fatty Acyls	Fatty acids and conjugates	LMFA04000049	Fatty Acyls [FA]	Docosanoids [FA04]	Other Docosanoids [FA0400]
Com_19_neg	all-cis-4,7,10,13,16-Docosapentaenoic acid	C22 H34 O2	--	--	--	--	--	--	--	--	--	--
Com_1796_neg	Lithocholic Acid	C24 H40 O3	cpd:C03990	map00121 Secondary bile acid biosynthesis;map04976 Bile secretion	HMDB0000761	Lipids and lipid-like molecules	Steroids and steroid derivatives	Bile acids, alcohols and derivatives	LMST04010003	Sterol Lipids [ST]	Bile acids and derivatives [ST04]	C24 bile acids, alcohols, and derivatives [ST0401]
Com_299_neg	N-Acetylsphingosine	C20 H39 N O3	--	--	HMDB0247781	Lipids and lipid-like molecules	Sphingolipids	Ceramides	LMSP02010014	Sphingolipids [SP]	Ceramides [SP02]	N-acylsphingosines (ceramides) [SP0201]
Com_316_neg	LPE 22:6	C27 H44 N O7 P	--	--	--	--	--	--	LMGP02050060	Glycerophospholipids [GP]	Glycerophosphoethanolamines [GP02]	Monoacylglycerophosphoethanolamines [GP0205]
Com_93_neg	3-Oxo-7alpha,12alpha-hydroxy-5beta-cholanoic acid	C24 H38 O5	--	--	--	--	--	--	--	--	--	--
Com_2774_neg	Acetildenafil	C25 H34 N6 O3	--	--	HMDB0247908	Organic oxygen compounds	Organooxygen compounds	Carbonyl compounds	--	--	--	--
Com_144_neg	13-Hpotre(R)	C18 H30 O4	--	--	--	--	--	--	--	--	--	--
Com_2184_neg	Porphobilinogen	C10 H14 N2 O4	cpd:C00931	map00860 Porphyrin and chlorophyll metabolism;map01100 Metabolic pathways;map01110 Biosynthesis of secondary metabolites;map01120 Microbial metabolism in diverse environments	HMDB0000245	Organic nitrogen compounds	Organonitrogen compounds	Amines	--	--	--	--
Com_5_neg	Arachidonic acid	C20 H32 O2	cpd:C00219	map00590 Arachidonic acid metabolism;map00591 Linoleic acid metabolism;map01040 Biosynthesis of unsaturated fatty acids;map01100 Metabolic pathways;map04216 Ferroptosis;map04217 Necroptosis;map04270 Vascular smooth muscle contraction;map04611 Platelet activation;map04664 Fc epsilon RI signaling pathway;map04666 Fc gamma R-mediated phagocytosis;map04723 Retrograde endocannabinoid signaling;map0472…	HMDB0001043	Lipids and lipid-like molecules	Fatty Acyls	Fatty acids and conjugates	LMFA01030001	Fatty Acyls [FA]	Fatty Acids and Conjugates [FA01]	Unsaturated fatty acids [FA0103]
Com_842_neg	LPE 20:4	C25 H44 N O7 P	--	--	--	--	--	--	LMGP02050067	Glycerophospholipids [GP]	Glycerophosphoethanolamines [GP02]	Monoacylglycerophosphoethanolamines [GP0205]
Com_6406_neg	N-acetyl-L-ornithine	C7 H14 N2 O3	cpd:C00437	map00220 Arginine biosynthesis;map01100 Metabolic pathways;map01110 Biosynthesis of secondary metabolites;map01130 Biosynthesis of antibiotics;map01210 2-Oxocarboxylic acid metabolism;map01230 Biosynthesis of amino acids	HMDB0240589	Organic acids and derivatives	Carboxylic acids and derivatives	Amino acids, peptides, and analogues	--	--	--	--
Com_17_neg	Eicosapentaenoic acid	C20 H30 O2	cpd:C06428	map01040 Biosynthesis of unsaturated fatty acids	HMDB0001999	Lipids and lipid-like molecules	Fatty Acyls	Fatty acids and conjugates	--	--	--	--
Com_15969_neg	4-(4-nitrophenylazo)aniline	C12 H10 N4 O2	--	--	--	--	--	--	--	--	--	--
Com_8360_neg	Pyrogallol	C6 H6 O3	cpd:C01108	map00627 Aminobenzoate degradation;map01120 Microbial metabolism in diverse environments;map07216 Catecholamine transferase inhibitors	HMDB0013674	Benzenoids	Phenols	Benzenetriols and derivatives	--	--	--	--
Com_32_neg	8Z,11Z,14Z-Eicosatrienoic acid	C20 H34 O2	cpd:C03242	map00591 Linoleic acid metabolism;map01040 Biosynthesis of unsaturated fatty acids;map01100 Metabolic pathways	HMDB0002925	Lipids and lipid-like molecules	Fatty Acyls	Fatty acids and conjugates	LMFA01030158	Fatty Acyls [FA]	Fatty Acids and Conjugates [FA01]	Unsaturated fatty acids [FA0103]
Com_1057_neg	2,3-Dinor-8-epi-prostaglandin F2α	C18 H30 O5	cpd:C14794	map00590 Arachidonic acid metabolism	--	--	--	--	--	--	--	--
Com_1039_neg	(R)-3-Hydroxy myristic acid	C14 H28 O3	--	--	--	--	--	--	--	--	--	--
Com_5322_neg	12-oxo Phytodienoic Acid	C18 H28 O3	--	--	--	--	--	--	--	--	--	--
Com_948_neg	2-Methylbutyroylcarnitine	C12 H23 N O4	--	--	HMDB0000378	Lipids and lipid-like molecules	Fatty Acyls	Fatty acid esters	LMFA07070034	Fatty Acyls [FA]	Fatty esters [FA07]	Fatty acyl carnitines [FA0707]
Com_2474_neg	Mesaconic acid	C5 H6 O4	cpd:C01732	map00630 Glyoxylate and dicarboxylate metabolism;map00660 C5-Branched dibasic acid metabolism;map01100 Metabolic pathways;map01200 Carbon metabolism	HMDB0000749	Lipids and lipid-like molecules	Fatty Acyls	Fatty acids and conjugates	LMFA01170116	Fatty Acyls [FA]	Fatty Acids and Conjugates [FA01]	Dicarboxylic acids [FA0117]
Com_534_neg	Adenosine diphosphate (ADP)	C10 H15 N5 O10 P2	cpd:C00008	map00190 Oxidative phosphorylation;map00195 Photosynthesis;map00230 Purine metabolism;map00908 Zeatin biosynthesis;map01100 Metabolic pathways;map01110 Biosynthesis of secondary metabolites;map01130 Biosynthesis of antibiotics;map04068 FoxO signaling pathway;map04080 Neuroactive ligand-receptor interaction;map04142 Lysosome;map04152 AMPK signaling pathway;map04611 Platelet activation;map04742 Tas…	--	--	--	--	--	--	--	--
Com_818_neg	(±)11(12)-DiHET	C20 H34 O4	--	--	--	--	--	--	--	--	--	--
Com_152_neg	Taurine	C2 H7 N O3 S	cpd:C00245	map00120 Primary bile acid biosynthesis;map00430 Taurine and hypotaurine metabolism;map00920 Sulfur metabolism;map01100 Metabolic pathways;map02010 ABC transporters;map04080 Neuroactive ligand-receptor interaction	HMDB0000251	Organic acids and derivatives	Organic sulfonic acids and derivatives	Organosulfonic acids and derivatives	--	--	--	--
Com_3192_neg	gamma-Glutamylmethionine	C10 H18 N2 O5 S	--	--	HMDB0034367	Organic acids and derivatives	Carboxylic acids and derivatives	Amino acids, peptides, and analogues	--	--	--	--
Com_981_neg	PE O-18:3_22:6	C45 H74 N O7 P	--	--	--	--	--	--	--	--	--	--
Com_593_neg	LPE 19:1	C24 H48 N O7 P	--	--	--	--	--	--	LMGP02050019	Glycerophospholipids [GP]	Glycerophosphoethanolamines [GP02]	Monoacylglycerophosphoethanolamines [GP0205]
Com_743_neg	Soyasaponin I	C48 H78 O18	cpd:C08983	-	HMDB0034649	Lipids and lipid-like molecules	Prenol lipids	Terpene glycosides	--	--	--	--
Com_5168_neg	Traumatic acid	C12 H20 O4	cpd:C16308	map00592 alpha-Linolenic acid metabolism;map01110 Biosynthesis of secondary metabolites	HMDB0000933	Lipids and lipid-like molecules	Fatty Acyls	Fatty acids and conjugates	LMFA01170002	Fatty Acyls [FA]	Fatty Acids and Conjugates [FA01]	Dicarboxylic acids [FA0117]
Com_723_neg	L-Serine	C3 H7 N O3	cpd:C00065	map00260 Glycine, serine and threonine metabolism;map00261 Monobactam biosynthesis;map00270 Cysteine and methionine metabolism;map00460 Cyanoamino acid metabolism;map00600 Sphingolipid metabolism;map00630 Glyoxylate and dicarboxylate metabolism;map00680 Methane metabolism;map00920 Sulfur metabolism;map00970 Aminoacyl-tRNA biosynthesis;map01060 Biosynthesis of plant secondary metabolites;map01100 …	HMDB0000187	Organic acids and derivatives	Carboxylic acids and derivatives	Amino acids, peptides, and analogues	--	--	--	--
Com_548_neg	N-lactoyl-phenylalanine	C12 H15 N O4	--	--	HMDB0062175	Organic acids and derivatives	Carboxylic acids and derivatives	Amino acids, peptides, and analogues	--	--	--	--
Com_1007_neg	Octopamine	C8 H11 N O2	cpd:C04227	map04080 Neuroactive ligand-receptor interaction	HMDB0004825	Benzenoids	Phenols	1-hydroxy-2-unsubstituted benzenoids	--	--	--	--
Com_181_neg	Lysopc 17:0	C25 H52 N O7 P	--	--	--	--	--	--	--	--	--	--
Com_489_neg	Sodium cholate	C24 H39 Na O5	--	--	--	--	--	--	--	--	--	--
Com_251_neg	3-methyl-5-oxo-5-(4-toluidino)pentanoic acid	C13 H17 N O3	--	--	--	--	--	--	--	--	--	--
Com_2776_neg	6-Hydroxymelatonin	C13 H16 N2 O3	cpd:C05643	map00380 Tryptophan metabolism	HMDB0004081	Organoheterocyclic compounds	Indoles and derivatives	Hydroxyindoles	--	--	--	--
Com_63_neg	Deoxycholic acid	C24 H40 O4	cpd:C04483	map00121 Secondary bile acid biosynthesis;map04976 Bile secretion	HMDB0000626	Lipids and lipid-like molecules	Steroids and steroid derivatives	Bile acids, alcohols and derivatives	LMST04010040	Sterol Lipids [ST]	Bile acids and derivatives [ST04]	C24 bile acids, alcohols, and derivatives [ST0401]
Com_1941_neg	LPE 22:5	C27 H46 N O7 P	--	--	--	--	--	--	LMGP02050070	Glycerophospholipids [GP]	Glycerophosphoethanolamines [GP02]	Monoacylglycerophosphoethanolamines [GP0205]
Com_26_neg	(+/-)12(13)-DiHOME	C18 H34 O4	cpd:C14829	map00591 Linoleic acid metabolism	--	--	--	--	--	--	--	--
Com_243_neg	N-Acetylvaline	C7 H13 N O3	--	--	HMDB0011757	Organic acids and derivatives	Carboxylic acids and derivatives	Amino acids, peptides, and analogues	--	--	--	--
Com_14570_neg	Anacardic acid	C22 H36 O3	cpd:C10759	-	HMDB0033896	Benzenoids	Benzene and substituted derivatives	Benzoic acids and derivatives	LMPK15040001	Polyketides [PK]	Phenolic lipids [PK15]	Anacardic acids and derivatives [PK1504]
Com_262_neg	LPC 16:0	C24 H50 N O7 P	cpd:C04230	map00564 Glycerophospholipid metabolism;map05231 Choline metabolism in cancer	--	--	--	--	LMGP01050113	Glycerophospholipids [GP]	Glycerophosphocholines [GP01]	Monoacylglycerophosphocholines [GP0105]
Com_36554_neg	Thromoboxane B1	C20 H36 O6	--	--	--	--	--	--	--	--	--	--
Com_1912_neg	Asp-Phe methyl ester	C14 H18 N2 O5	--	--	--	--	--	--	--	--	--	--
Com_8091_neg	gamma-Glutamyltyrosine	C14 H18 N2 O6	--	--	HMDB0011741	Organic acids and derivatives	Carboxylic acids and derivatives	Amino acids, peptides, and analogues	--	--	--	--
Com_1005_neg	LPC 18:1	C26 H52 N O7 P	cpd:C04230	map00564 Glycerophospholipid metabolism;map05231 Choline metabolism in cancer	HMDB0002815	Lipids and lipid-like molecules	Glycerophospholipids	Glycerophosphocholines	LMGP01050138	Glycerophospholipids [GP]	Glycerophosphocholines [GP01]	Monoacylglycerophosphocholines [GP0105]
Com_526_neg	Oxaceprol	C7 H11 N O4	cpd:C01157	map00330 Arginine and proline metabolism;map01100 Metabolic pathways	HMDB0000725	Organic acids and derivatives	Carboxylic acids and derivatives	Amino acids, peptides, and analogues	--	--	--	--
Com_2376_neg	L-Tryptophan	C11 H12 N2 O2	cpd:C00078	map00260 Glycine, serine and threonine metabolism;map00380 Tryptophan metabolism;map00400 Phenylalanine, tyrosine and tryptophan biosynthesis;map00404 Staurosporine biosynthesis;map00901 Indole alkaloid biosynthesis;map00966 Glucosinolate biosynthesis;map00970 Aminoacyl-tRNA biosynthesis;map01060 Biosynthesis of plant secondary metabolites;map01061 Biosynthesis of phenylpropanoids;map01063 Biosyn…	HMDB0000929	Organoheterocyclic compounds	Indoles and derivatives	Indolyl carboxylic acids and derivatives	--	--	--	--
Com_2319_neg	Cyclohexaneacetic acid	C8 H14 O2	--	--	HMDB0031403	Organic acids and derivatives	Carboxylic acids and derivatives	Carboxylic acids	--	--	--	--
Com_4757_neg	LPE 14:0	C19 H40 N O7 P	--	--	--	--	--	--	LMGP02050033	Glycerophospholipids [GP]	Glycerophosphoethanolamines [GP02]	Monoacylglycerophosphoethanolamines [GP0205]
Com_205_neg	N-Oleoyl Glycine	C20 H37 N O3	--	--	HMDB0241916	Organoheterocyclic compounds	Diazines	Pyrimidines and pyrimidine derivatives	LMFA08020082	Fatty Acyls [FA]	Fatty amides [FA08]	N-acyl amines [FA0802]
Com_681_neg	Lysope 16:0	C21 H44 N O7 P	--	--	--	--	--	--	--	--	--	--
Com_14097_neg	1-Palmitoyl-Sn-Glycero-3-Phosphocholine	C24 H50 N O7 P	cpd:C04230	map00564 Glycerophospholipid metabolism;map05231 Choline metabolism in cancer	HMDB0010382	Lipids and lipid-like molecules	Glycerophospholipids	Glycerophosphocholines	--	--	--	--
Com_7828_neg	Undecanedioic acid	C11 H20 O4	--	--	HMDB0000888	Lipids and lipid-like molecules	Fatty Acyls	Fatty acids and conjugates	LMFA01170007	Fatty Acyls [FA]	Fatty Acids and Conjugates [FA01]	Dicarboxylic acids [FA0117]
Com_327_neg	Methandrostenolone	C20 H28 O2	--	--	HMDB0041925	Lipids and lipid-like molecules	Steroids and steroid derivatives	Androstane steroids	LMST02020013	Sterol Lipids [ST]	Steroids [ST02]	C19 steroids (androgens) and derivatives [ST0202]
Com_2915_neg	DL-m-Tyrosine	C9 H11 N O3	--	--	--	--	--	--	--	--	--	--
Com_4148_neg	LPE 18:3	C23 H42 N O7 P	--	--	--	--	--	--	LMGP02050043	Glycerophospholipids [GP]	Glycerophosphoethanolamines [GP02]	Monoacylglycerophosphoethanolamines [GP0205]
Com_5270_neg	LPE 20:5	C25 H42 N O7 P	--	--	--	--	--	--	LMGP02050053	Glycerophospholipids [GP]	Glycerophosphoethanolamines [GP02]	Monoacylglycerophosphoethanolamines [GP0205]
Com_7562_neg	Levodopa	C9 H11 N O4	cpd:C00355	map00350 Tyrosine metabolism;map00950 Isoquinoline alkaloid biosynthesis;map00965 Betalain biosynthesis;map01060 Biosynthesis of plant secondary metabolites;map01063 Biosynthesis of alkaloids derived from shikimate pathway;map01100 Metabolic pathways;map01110 Biosynthesis of secondary metabolites;map04728 Dopaminergic synapse;map04917 Prolactin signaling pathway;map05012 Parkinson's disease;map05…	HMDB0000181	Organic acids and derivatives	Carboxylic acids and derivatives	Amino acids, peptides, and analogues	--	--	--	--
Com_15731_neg	Hippuric acid	C9 H9 N O3	cpd:C01586	map00360 Phenylalanine metabolism	HMDB0000714	Benzenoids	Benzene and substituted derivatives	Benzoic acids and derivatives	--	--	--	--
Com_13107_neg	Dehydrocholic acid	C24 H34 O5	cpd:C13154	-	--	--	--	--	LMST04010106	Sterol Lipids [ST]	Bile acids and derivatives [ST04]	C24 bile acids, alcohols, and derivatives [ST0401]
Com_7039_neg	LPE 22:4	C27 H48 N O7 P	--	--	--	--	--	--	LMGP02050057	Glycerophospholipids [GP]	Glycerophosphoethanolamines [GP02]	Monoacylglycerophosphoethanolamines [GP0205]
Com_254_neg	Docosatrienoic acid	C22 H38 O2	--	--	HMDB0002823	Lipids and lipid-like molecules	Fatty Acyls	Fatty acids and conjugates	--	--	--	--
Com_8266_neg	Quinoline-4-carboxylic acid	C10 H7 N O2	cpd:C06414	-	HMDB0257047	Organoheterocyclic compounds	Quinolines and derivatives	Quinoline carboxylic acids	--	--	--	--
Com_21_neg	Stearic acid	C18 H36 O2	cpd:C01530	map00061 Fatty acid biosynthesis;map01040 Biosynthesis of unsaturated fatty acids;map01060 Biosynthesis of plant secondary metabolites;map04745 Phototransduction - fly	HMDB0000827	Lipids and lipid-like molecules	Fatty Acyls	Fatty acids and conjugates	LMFA01010018	Fatty Acyls [FA]	Fatty Acids and Conjugates [FA01]	Straight chain fatty acids [FA0101]
Com_3052_neg	Propionyl-L-carnitine	C10 H19 N O4	--	--	HMDB0000824	Lipids and lipid-like molecules	Fatty Acyls	Fatty acid esters	--	--	--	--
Com_3285_neg	Pentadecanoic acid	C15 H30 O2	cpd:C16537	-	HMDB0000826	Lipids and lipid-like molecules	Fatty Acyls	Fatty acids and conjugates	LMFA01010015	Fatty Acyls [FA]	Fatty Acids and Conjugates [FA01]	Straight chain fatty acids [FA0101]
Com_7706_neg	Reduced nicotinamide adenine dinucleotide	C21 H29 N7 O14 P2	cpd:C00004	map00190 Oxidative phosphorylation;map01100 Metabolic pathways;map04020 Calcium signaling pathway;map04925 Aldosterone synthesis and secretion	HMDB0001487	Nucleosides, nucleotides, and analogues	(5'->5')-dinucleotides	-	--	--	--	--
Com_4145_neg	Bz-RS-ISer(3-Ph)-Ome	C17 H17 N O4	--	--	--	--	--	--	--	--	--	--
Com_4706_neg	11-Ketoetiocholanolone	C19 H28 O3	cpd:C14552	-	HMDB0006031	Lipids and lipid-like molecules	Steroids and steroid derivatives	Androstane steroids	LMST02020123	Sterol Lipids [ST]	Steroids [ST02]	C19 steroids (androgens) and derivatives [ST0202]
Com_11123_neg	LPE 20:3	C25 H46 N O7 P	--	--	--	--	--	--	LMGP02050066	Glycerophospholipids [GP]	Glycerophosphoethanolamines [GP02]	Monoacylglycerophosphoethanolamines [GP0205]
Com_10791_neg	Tetradecanedioic acid	C14 H26 O4	--	--	HMDB0000872	Lipids and lipid-like molecules	Fatty Acyls	Fatty acids and conjugates	LMFA01170018	Fatty Acyls [FA]	Fatty Acids and Conjugates [FA01]	Dicarboxylic acids [FA0117]
Com_10334_neg	2'-Deoxycytidine	C9 H13 N3 O4	cpd:C00881	map00240 Pyrimidine metabolism	HMDB0000014	Nucleosides, nucleotides, and analogues	Pyrimidine nucleosides	Pyrimidine 2'-deoxyribonucleosides	--	--	--	--
Com_2870_neg	Cortodoxone	C21 H30 O4	cpd:C05488	map00140 Steroid hormone biosynthesis;map01100 Metabolic pathways;map04927 Cortisol synthesis and secretion;map04934 Cushing's syndrome	HMDB0257139	Lipids and lipid-like molecules	Steroids and steroid derivatives	Hydroxysteroids	--	--	--	--
Com_12440_neg	LysoPE 18:2	C23 H44 N O7 P	--	--	--	--	--	--	--	--	--	--
Com_3045_neg	Homo-Gamma-Linolenic Acid (C20:3)	C20 H34 O2	--	--	--	--	--	--	--	--	--	--
Com_13371_neg	Guggulsterone	C21 H28 O2	--	--	HMDB0002726	Lipids and lipid-like molecules	Steroids and steroid derivatives	Androstane steroids	--	--	--	--
Com_966_neg	Mevalonic acid	C6 H12 O4	cpd:C00418	map00900 Terpenoid backbone biosynthesis;map01060 Biosynthesis of plant secondary metabolites;map01062 Biosynthesis of terpenoids and steroids;map01070 Biosynthesis of plant hormones;map01100 Metabolic pathways;map01110 Biosynthesis of secondary metabolites;map01130 Biosynthesis of antibiotics;map04216 Ferroptosis	HMDB0000227	Lipids and lipid-like molecules	Fatty Acyls	Fatty acids and conjugates	LMFA01050352	Fatty Acyls [FA]	Fatty Acids and Conjugates [FA01]	Hydroxy fatty acids [FA0105]
Com_9699_neg	Tauroursodeoxycholic acid	C26 H45 N O6 S	cpd:C16868	-	HMDB0000874	Lipids and lipid-like molecules	Steroids and steroid derivatives	Bile acids, alcohols and derivatives	LMST05040015	Sterol Lipids [ST]	Steroid conjugates [ST05]	Taurine conjugates [ST0504]
Com_44297_neg	Pregnenolone	C21 H32 O2	cpd:C01953	map00140 Steroid hormone biosynthesis;map01100 Metabolic pathways;map04913 Ovarian steroidogenesis;map04925 Aldosterone synthesis and secretion;map04927 Cortisol synthesis and secretion;map04934 Cushing's syndrome	HMDB0000253	Lipids and lipid-like molecules	Steroids and steroid derivatives	Pregnane steroids	LMST02030088	Sterol Lipids [ST]	Steroids [ST02]	C21 steroids (gluco/mineralocorticoids, progestogins) and derivatives [ST0203]
Com_9920_neg	Jasmonic acid	C12 H18 O3	cpd:C08491	map00592 alpha-Linolenic acid metabolism;map01060 Biosynthesis of plant secondary metabolites;map01070 Biosynthesis of plant hormones;map01100 Metabolic pathways;map01110 Biosynthesis of secondary metabolites;map04075 Plant hormone signal transduction	HMDB0032797	Lipids and lipid-like molecules	Fatty Acyls	Lineolic acids and derivatives	LMFA02020001	Fatty Acyls [FA]	Octadecanoids [FA02]	Jasmonic acids [FA0202]
Com_3492_neg	L-Palmitoylcarnitine	C23 H45 N O4	cpd:C02990	map00071 Fatty acid degradation;map01212 Fatty acid metabolism	HMDB0240774	Lipids and lipid-like molecules	Fatty Acyls	Fatty acid esters	LMFA07070004	Fatty Acyls [FA]	Fatty esters [FA07]	Fatty acyl carnitines [FA0707]
Com_8467_neg	Nicotinuric Acid	C8 H8 N2 O3	cpd:C05380	map00760 Nicotinate and nicotinamide metabolism	HMDB0003269	Organic acids and derivatives	Carboxylic acids and derivatives	Amino acids, peptides, and analogues	--	--	--	--
Com_23937_neg	Cer 18:2;2O/14:0	C32 H61 N O3	--	--	--	--	--	--	--	--	--	--
Com_6394_neg	N6-Succinyl Adenosine	C14 H17 N5 O8	--	--	HMDB0255303	Organic acids and derivatives	Carboxylic acids and derivatives	Dicarboxylic acids and derivatives	--	--	--	--
Com_1455_neg	L-Adrenaline	C9 H13 N O3	cpd:C00788	map00350 Tyrosine metabolism;map01100 Metabolic pathways;map02020 Two-component system;map02024 Quorum sensing;map04024 cAMP signaling pathway;map04080 Neuroactive ligand-receptor interaction;map04261 Adrenergic signaling in cardiomyocytes;map04923 Regulation of lipolysis in adipocytes;map04924 Renin secretion	HMDB0000068	Benzenoids	Phenols	Benzenediols	--	--	--	--
Com_11607_neg	Metanephrine	C10 H15 N O3	cpd:C05588	map00350 Tyrosine metabolism;map01100 Metabolic pathways	HMDB0004063	Benzenoids	Phenols	Methoxyphenols	--	--	--	--
Com_7991_neg	5-Methyl-2'-deoxycytidine	C10 H15 N3 O4	cpd:C03592	-	HMDB0002224	Nucleosides, nucleotides, and analogues	Pyrimidine nucleosides	Pyrimidine 2'-deoxyribonucleosides	--	--	--	--
Com_1733_neg	Capryloylglycine	C10 H19 N O3	--	--	HMDB0000832	Organic acids and derivatives	Carboxylic acids and derivatives	Amino acids, peptides, and analogues	--	--	--	--
Com_1006_neg	(2E)-N-(4-acetamidobutyl)-3-(4-hydroxy-3-methoxyphenyl)prop-2-enamide	C16 H22 N2 O4	--	--	--	--	--	--	--	--	--	--
Com_9603_neg	Deoxycorticosterone 21-glucoside	C27 H40 O8	--	--	--	--	--	--	--	--	--	--
Com_1274_neg	Phenylpyruvic acid	C9 H8 O3	cpd:C00166	map00360 Phenylalanine metabolism;map00400 Phenylalanine, tyrosine and tryptophan biosynthesis;map00960 Tropane, piperidine and pyridine alkaloid biosynthesis;map01060 Biosynthesis of plant secondary metabolites;map01100 Metabolic pathways;map01110 Biosynthesis of secondary metabolites;map01130 Biosynthesis of antibiotics;map01210 2-Oxocarboxylic acid metabolism;map01230 Biosynthesis of amino aci…	HMDB0000205	Benzenoids	Benzene and substituted derivatives	Phenylpyruvic acid derivatives	--	--	--	--
Com_2219_neg	8,15-Dihete	C20 H32 O4	--	--	HMDB0010219	Lipids and lipid-like molecules	Fatty Acyls	Eicosanoids	LMFA03060109	Fatty Acyls [FA]	Eicosanoids [FA03]	Hydroxy/hydroperoxyeicosatetraenoic acids [FA0306]
Com_6764_neg	lithocholic acid 3-sulfate	C24 H40 O6 S	--	--	--	--	--	--	LMST05020015	Sterol Lipids [ST]	Steroid conjugates [ST05]	Sulfates [ST0502]
Com_2288_neg	Leu-Pro	C11 H20 N2 O3	--	--	HMDB0011175	Organic acids and derivatives	Carboxylic acids and derivatives	Amino acids, peptides, and analogues	--	--	--	--
Com_37071_neg	4-[2-(2-methylphenyl)-2-oxoethyl]benzamide	C16 H15 N O2	--	--	--	--	--	--	--	--	--	--
Com_10021_neg	LysoPC 10:0	C18 H38 N O7 P	--	--	--	--	--	--	--	--	--	--
Com_734_neg	17-AAG	C31 H43 N3 O8	--	--	HMDB0244762	Phenylpropanoids and polyketides	Macrolactams	-	--	--	--	--
Com_12277_neg	Cer 18:1;2O/10:0	C28 H55 N O3	--	--	--	--	--	--	--	--	--	--
Com_5771_neg	5-(tert-butyl)-2-methyl-N-(5-methyl-3-isoxazolyl)-3-furamide	C14 H18 N2 O3	--	--	--	--	--	--	--	--	--	--
Com_3004_neg	Lysope 18:1	C23 H46 N O7 P	--	--	--	--	--	--	--	--	--	--
Com_9113_neg	LPE 12:0	C17 H36 N O7 P	--	--	--	--	--	--	LMGP02050005	Glycerophospholipids [GP]	Glycerophosphoethanolamines [GP02]	Monoacylglycerophosphoethanolamines [GP0205]
Com_11035_neg	15-OxoEDE	C20 H34 O3	--	--	--	--	--	--	--	--	--	--
Com_12479_neg	Maltotriose	C18 H32 O16	cpd:C01835	map02010 ABC transporters;map04973 Carbohydrate digestion and absorption	HMDB0001262	Organic oxygen compounds	Organooxygen compounds	Carbohydrates and carbohydrate conjugates	--	--	--	--
Com_3711_neg	LPC 16:1	C24 H48 N O7 P	cpd:C04230	map00564 Glycerophospholipid metabolism;map05231 Choline metabolism in cancer	--	--	--	--	LMGP01050022	Glycerophospholipids [GP]	Glycerophosphocholines [GP01]	Monoacylglycerophosphocholines [GP0105]
Com_3372_neg	Phenylglyoxylic acid	C8 H6 O3	cpd:C02137	map00360 Phenylalanine metabolism;map00627 Aminobenzoate degradation;map01120 Microbial metabolism in diverse environments	HMDB0001587	Benzenoids	Benzene and substituted derivatives	Benzoyl derivatives	--	--	--	--
Com_4550_neg	Tetranor-12R-HETE	C16 H26 O3	--	--	--	--	--	--	LMFA01050143	Fatty Acyls [FA]	Fatty Acids and Conjugates [FA01]	Hydroxy fatty acids [FA0105]
Com_3956_neg	N-acetyl-D-glucosamine	C8 H15 N O6	cpd:C00140	map00520 Amino sugar and nucleotide sugar metabolism;map01100 Metabolic pathways;map02010 ABC transporters;map02060 Phosphotransferase system (PTS)	HMDB0000215	Organic oxygen compounds	Organooxygen compounds	Carbohydrates and carbohydrate conjugates	--	--	--	--
Com_12146_neg	4-(2,3-dihydrobenzo[b]furan-5-yl)pyrimidine-2-thiol	C12 H10 N2 O S	--	--	--	--	--	--	--	--	--	--
Com_2145_neg	Purine	C5 H4 N4	cpd:C15587	-	HMDB0001366	Organoheterocyclic compounds	Imidazopyrimidines	Purines and purine derivatives	--	--	--	--
Com_7478_neg	L-Saccharopine	C11 H20 N2 O6	cpd:C00449	map00300 Lysine biosynthesis;map00310 Lysine degradation;map01100 Metabolic pathways;map01110 Biosynthesis of secondary metabolites;map01130 Biosynthesis of antibiotics;map01230 Biosynthesis of amino acids	HMDB0000279	Organic acids and derivatives	Carboxylic acids and derivatives	Amino acids, peptides, and analogues	--	--	--	--
Com_7790_neg	2-Phenylpropionic acid	C9 H10 O2	--	--	HMDB0011743	Phenylpropanoids and polyketides	Phenylpropanoic acids	-	--	--	--	--
Com_18458_neg	N-Acetyl-D-tryptophan	C13 H14 N2 O3	cpd:C03137	-	HMDB0255052	Organic acids and derivatives	Carboxylic acids and derivatives	Amino acids, peptides, and analogues	--	--	--	--
Com_8933_neg	2-(Formylamino)Benzoic Acid	C8 H7 N O3	--	--	HMDB0004089	Benzenoids	Benzene and substituted derivatives	Benzoic acids and derivatives	--	--	--	--
Com_1873_neg	Glycolithocholic acid	C26 H43 N O4	cpd:C15557	-	HMDB0000698	Lipids and lipid-like molecules	Steroids and steroid derivatives	Bile acids, alcohols and derivatives	LMST05030009	Sterol Lipids [ST]	Steroid conjugates [ST05]	Glycine conjugates [ST0503]
Com_20235_neg	Melatonin	C13 H16 N2 O2	cpd:C01598	map00380 Tryptophan metabolism;map01100 Metabolic pathways;map04080 Neuroactive ligand-receptor interaction;map04713 Circadian entrainment	HMDB0001389	Organoheterocyclic compounds	Indoles and derivatives	Indoles	--	--	--	--
Com_633_neg	Glycyl-L-leucine	C8 H16 N2 O3	cpd:C02155	-	HMDB0028929	Organic acids and derivatives	Carboxylic acids and derivatives	Amino acids, peptides, and analogues	--	--	--	--
Com_10285_neg	4-Hydroxyretinoic Acid	C20 H28 O3	--	--	HMDB0006254	Lipids and lipid-like molecules	Prenol lipids	Retinoids	--	--	--	--
Com_17359_neg	1-Methyluric acid	C6 H6 N4 O3	cpd:C16359	map00232 Caffeine metabolism	HMDB0003099	Organoheterocyclic compounds	Imidazopyrimidines	Purines and purine derivatives	--	--	--	--
Com_9837_neg	D-Fructose 6-phosphate	C6 H13 O9 P	cpd:C00085	map00052 Galactose metabolism;map00500 Starch and sucrose metabolism;map00680 Methane metabolism;map00710 Carbon fixation in photosynthetic organisms;map01100 Metabolic pathways;map01120 Microbial metabolism in diverse environments;map01200 Carbon metabolism;map04152 AMPK signaling pathway;map04922 Glucagon signaling pathway;map04931 Insulin resistance;map05230 Central carbon metabolism in cancer	HMDB0304311	Organic oxygen compounds	Organooxygen compounds	Carbohydrates and carbohydrate conjugates	--	--	--	--
Com_39666_neg	Dl-3-Hydroxy-kynurenine	C10 H12 N2 O4	--	--	--	--	--	--	--	--	--	--
Com_13376_neg	Prostaglandin E2	C20 H32 O5	cpd:C00584	map00590 Arachidonic acid metabolism;map01100 Metabolic pathways;map04024 cAMP signaling pathway;map04080 Neuroactive ligand-receptor interaction;map04726 Serotonergic synapse;map04750 Inflammatory mediator regulation of TRP channels;map04921 Oxytocin signaling pathway;map04923 Regulation of lipolysis in adipocytes;map04924 Renin secretion;map04976 Bile secretion;map05140 Leishmaniasis;map05143 A…	HMDB0001220	Lipids and lipid-like molecules	Fatty Acyls	Eicosanoids	LMFA03010003	Fatty Acyls [FA]	Eicosanoids [FA03]	Prostaglandins [FA0301]
Com_10778_neg	α-Estradiol	C18 H24 O2	cpd:C00951	map00140 Steroid hormone biosynthesis;map01100 Metabolic pathways;map01522 Endocrine resistance;map04913 Ovarian steroidogenesis;map04915 Estrogen signaling pathway;map04917 Prolactin signaling pathway;map04961 Endocrine and other factor-regulated calcium reabsorption;map05200 Pathways in cancer;map05215 Prostate cancer;map05224 Breast cancer;map07226 Progesterone, androgen and estrogen receptor …	HMDB0000429	Lipids and lipid-like molecules	Steroids and steroid derivatives	Estrane steroids	--	--	--	--
Com_14176_neg	LPC 17:1	C25 H50 N O7 P	cpd:C04230	map00564 Glycerophospholipid metabolism;map05231 Choline metabolism in cancer	--	--	--	--	LMGP01050126	Glycerophospholipids [GP]	Glycerophosphocholines [GP01]	Monoacylglycerophosphocholines [GP0105]
Com_4005_neg	5-Hydroxymethyluracil	C5 H6 N2 O3	cpd:C03088	-	HMDB0000469	Organoheterocyclic compounds	Diazines	Pyrimidines and pyrimidine derivatives	--	--	--	--
Com_13353_neg	D-Ribose	C5 H10 O5	cpd:C00121	map00030 Pentose phosphate pathway;map02010 ABC transporters;map02030 Bacterial chemotaxis	HMDB0000283	Organic oxygen compounds	Organooxygen compounds	Carbohydrates and carbohydrate conjugates	--	--	--	--
Com_32274_neg	N-Acetyl-L-tyrosine	C11 H13 N O4	--	--	HMDB0000866	Organic acids and derivatives	Carboxylic acids and derivatives	Amino acids, peptides, and analogues	--	--	--	--
Com_31728_neg	Phe-Phe	C18 H20 N2 O3	--	--	HMDB0013302	Organic acids and derivatives	Carboxylic acids and derivatives	Amino acids, peptides, and analogues	--	--	--	--
Com_2237_neg	3,8,9-trihydroxy-10-propyl-3,4,5,8,9,10-hexahydro-2H-oxecin-2-one	C12 H20 O5	--	--	--	--	--	--	--	--	--	--
Com_9887_neg	2-Deoxyuridine	C9 H12 N2 O5	cpd:C00526	map00240 Pyrimidine metabolism	HMDB0000012	Nucleosides, nucleotides, and analogues	Pyrimidine nucleosides	Pyrimidine 2'-deoxyribonucleosides	--	--	--	--
Com_8203_neg	Estriol	C18 H24 O3	cpd:C05141	map00140 Steroid hormone biosynthesis;map01100 Metabolic pathways;map07226 Progesterone, androgen and estrogen receptor agonists/antagonists	HMDB0000153	Lipids and lipid-like molecules	Steroids and steroid derivatives	Estrane steroids	LMST02010003	Sterol Lipids [ST]	Steroids [ST02]	C18 steroids (estrogens) and derivatives [ST0201]
Com_3198_neg	3-(3-Methoxyphenyl)propionic acid	C10 H12 O3	--	--	HMDB0059969	Benzenoids	Phenol ethers	Anisoles	--	--	--	--
Com_2962_neg	Feruloyl Putrescine	C14 H20 N2 O3	cpd:C10497	map00330 Arginine and proline metabolism	--	--	--	--	--	--	--	--
Com_5406_neg	5α-Dihydrotestosterone	C19 H30 O2	cpd:C03917	map00140 Steroid hormone biosynthesis;map05200 Pathways in cancer;map05215 Prostate cancer	HMDB0002961	Lipids and lipid-like molecules	Steroids and steroid derivatives	Androstane steroids	--	--	--	--
Com_13076_neg	Biotin	C10 H16 N2 O3 S	cpd:C00120	map00780 Biotin metabolism;map01100 Metabolic pathways;map02010 ABC transporters;map04977 Vitamin digestion and absorption	HMDB0000030	Organoheterocyclic compounds	Biotin and derivatives	-	--	--	--	--
Com_29617_neg	Delta-Tridecalactone	C13 H24 O2	--	--	--	--	--	--	--	--	--	--
Com_16113_neg	2,6-Dihydroxypurine	C5 H4 N4 O2	cpd:C00385	map00230 Purine metabolism;map00232 Caffeine metabolism;map01060 Biosynthesis of plant secondary metabolites;map01065 Biosynthesis of alkaloids derived from histidine and purine;map01100 Metabolic pathways;map01110 Biosynthesis of secondary metabolites;map01120 Microbial metabolism in diverse environments	HMDB0000292	Organoheterocyclic compounds	Imidazopyrimidines	Purines and purine derivatives	--	--	--	--
Com_9678_neg	L-Arabinitol	C5 H12 O5	cpd:C00532	map00040 Pentose and glucuronate interconversions;map01100 Metabolic pathways	HMDB0001851	Organic oxygen compounds	Organooxygen compounds	Carbohydrates and carbohydrate conjugates	--	--	--	--
Com_200_neg	Lauric acid	C12 H24 O2	cpd:C02679	map00061 Fatty acid biosynthesis;map00333 Prodigiosin biosynthesis;map01100 Metabolic pathways;map01130 Biosynthesis of antibiotics	HMDB0303348	Lipids and lipid-like molecules	Fatty Acyls	Fatty acids and conjugates	LMFA01010012	Fatty Acyls [FA]	Fatty Acids and Conjugates [FA01]	Straight chain fatty acids [FA0101]
Com_469_neg	LysoPE 18:0	C23 H48 N O7 P	--	--	--	--	--	--	--	--	--	--
Com_1303_neg	Isobutyryl carnitine	C11 H21 N O4	--	--	--	--	--	--	--	--	--	--
Com_5035_neg	Allantoin	C4 H6 N4 O3	cpd:C01551	-	HMDB0000462	Organoheterocyclic compounds	Azoles	Imidazoles	--	--	--	--
Com_12831_neg	N4-Acetylcytidine	C11 H15 N3 O6	cpd:C22293	-	HMDB0005923	Nucleosides, nucleotides, and analogues	Pyrimidine nucleosides	-	--	--	--	--
Com_22199_neg	(-)-Erythromycin	C37 H67 N O13	cpd:C01912	map00522 Biosynthesis of 12-, 14- and 16-membered macrolides;map01052 Type I polyketide structures;map01130 Biosynthesis of antibiotics	--	--	--	--	--	--	--	--
Com_12616_neg	Prostaglandin G2	C20 H32 O6	cpd:C05956	map00590 Arachidonic acid metabolism;map01100 Metabolic pathways;map04611 Platelet activation;map04726 Serotonergic synapse;map07034 Eicosanoids	HMDB0003235	Lipids and lipid-like molecules	Fatty Acyls	Eicosanoids	LMFA03010009	Fatty Acyls [FA]	Eicosanoids [FA03]	Prostaglandins [FA0301]
Com_22881_neg	Abametapir	C12 H12 N2	--	--	HMDB0246854	Organoheterocyclic compounds	Pyridines and derivatives	Bipyridines and oligopyridines	--	--	--	--
Com_17695_neg	L-Methionine Methyl Ester	C6 H13 N O2 S	--	--	--	--	--	--	--	--	--	--
Com_18625_neg	Pyrithioxin	C16 H20 N2 O4 S2	--	--	HMDB0256987	Organoheterocyclic compounds	Pyridines and derivatives	Methylpyridines	--	--	--	--
Com_3940_neg	o-Veratraldehyde	C9 H10 O3	--	--	--	--	--	--	--	--	--	--
Com_14240_neg	S-(Methyl)Glutathione	C11 H19 N3 O6 S	--	--	--	--	--	--	--	--	--	--
Com_11592_neg	Corey Lactone Diol	C8 H12 O4	--	--	--	--	--	--	--	--	--	--
Com_9354_neg	LysoPC 12:1	C20 H36 N O7 P	--	--	--	--	--	--	--	--	--	--
Com_20488_neg	Deoxyguanosine	C10 H13 N5 O4	cpd:C00330	map00230 Purine metabolism;map01100 Metabolic pathways	HMDB0000085	Nucleosides, nucleotides, and analogues	Purine nucleosides	Purine 2'-deoxyribonucleosides	--	--	--	--
Com_3842_neg	Asaraldehyde	C10 H12 O4	--	--	HMDB0029648	Benzenoids	Benzene and substituted derivatives	Benzoyl derivatives	--	--	--	--
Com_6297_neg	Kinetin	C10 H9 N5 O	cpd:C08272	-	HMDB0012245	Organoheterocyclic compounds	Imidazopyrimidines	Purines and purine derivatives	--	--	--	--
Com_16117_neg	2-Isopropylmalate	C7 H12 O5	cpd:C02504	map00290 Valine, leucine and isoleucine biosynthesis;map00620 Pyruvate metabolism;map01100 Metabolic pathways;map01110 Biosynthesis of secondary metabolites;map01210 2-Oxocarboxylic acid metabolism;map01230 Biosynthesis of amino acids	HMDB0000402	Lipids and lipid-like molecules	Fatty Acyls	Fatty acids and conjugates	--	--	--	--
Com_3340_neg	N alpha-Acetyl-L-Arginine	C8 H16 N4 O3	--	--	--	--	--	--	--	--	--	--
Com_71892_neg	Arachidic Acid	C20 H40 O2	cpd:C06425	map01040 Biosynthesis of unsaturated fatty acids	HMDB0002212	Lipids and lipid-like molecules	Fatty Acyls	Fatty acids and conjugates	LMFA01010020	Fatty Acyls [FA]	Fatty Acids and Conjugates [FA01]	Straight chain fatty acids [FA0101]
Com_6378_neg	5-Methyl-dl-tryptophan	C12 H14 N2 O2	--	--	--	--	--	--	--	--	--	--
Com_7480_neg	Sedoheptulose 1,7-bisphosphate	C7 H16 O13 P2	cpd:C00447	map00710 Carbon fixation in photosynthetic organisms;map01100 Metabolic pathways;map01120 Microbial metabolism in diverse environments;map01200 Carbon metabolism	HMDB0060274	Organic oxygen compounds	Organooxygen compounds	Carbohydrates and carbohydrate conjugates	--	--	--	--
Com_6800_neg	Adrenosterone	C19 H24 O3	cpd:C05285	map00140 Steroid hormone biosynthesis	HMDB0006772	Lipids and lipid-like molecules	Steroids and steroid derivatives	Androstane steroids	LMST02020126	Sterol Lipids [ST]	Steroids [ST02]	C19 steroids (androgens) and derivatives [ST0202]
Com_14408_neg	Glycerol-3-phosphate	C3 H9 O6 P	cpd:C03189	-	HMDB0252849	Lipids and lipid-like molecules	Glycerophospholipids	Glycerophosphates	--	--	--	--
Com_34735_neg	PC 22:6_22:6	C52 H80 N O8 P	--	--	--	--	--	--	--	--	--	--
Com_8278_neg	7-Methylxanthine	C6 H6 N4 O2	cpd:C16353	map00232 Caffeine metabolism;map01100 Metabolic pathways;map01110 Biosynthesis of secondary metabolites;map01120 Microbial metabolism in diverse environments	HMDB0001991	Organoheterocyclic compounds	Imidazopyrimidines	Purines and purine derivatives	--	--	--	--
Com_28792_neg	Asp-Phe	C13 H16 N2 O5	--	--	HMDB0000706	Organic acids and derivatives	Carboxylic acids and derivatives	Amino acids, peptides, and analogues	--	--	--	--
Com_11116_neg	Phenylacetylglutamine	C13 H16 N2 O4	cpd:C04148	map00360 Phenylalanine metabolism	HMDB0006344	Organic acids and derivatives	Carboxylic acids and derivatives	Amino acids, peptides, and analogues	--	--	--	--
Com_37370_neg	Dimetghyl 4-Hydroxyisophthalate	C10 H10 O5	--	--	--	--	--	--	--	--	--	--
Com_6787_neg	LPC 15:0	C23 H48 N O7 P	cpd:C04230	map00564 Glycerophospholipid metabolism;map05231 Choline metabolism in cancer	--	--	--	--	LMGP01050016	Glycerophospholipids [GP]	Glycerophosphocholines [GP01]	Monoacylglycerophosphocholines [GP0105]
Com_20733_neg	Vitamin B2	C17 H20 N4 O6	cpd:C00255	map00740 Riboflavin metabolism;map01100 Metabolic pathways;map01110 Biosynthesis of secondary metabolites;map04977 Vitamin digestion and absorption	HMDB0000244	Organoheterocyclic compounds	Pteridines and derivatives	Alloxazines and isoalloxazines	--	--	--	--
Com_1385_neg	Prostaglandin E1	C20 H34 O5	cpd:C04741	-	HMDB0001442	Lipids and lipid-like molecules	Fatty Acyls	Eicosanoids	LMFA03010134	Fatty Acyls [FA]	Eicosanoids [FA03]	Prostaglandins [FA0301]
Com_9156_neg	NADH	C21 H29 N7 O14 P2	cpd:C00004	map00190 Oxidative phosphorylation;map01100 Metabolic pathways;map04020 Calcium signaling pathway;map04925 Aldosterone synthesis and secretion	--	--	--	--	--	--	--	--
Com_31814_neg	Glutathione	C10 H17 N3 O6 S	cpd:C00051	map00270 Cysteine and methionine metabolism;map00480 Glutathione metabolism;map01100 Metabolic pathways;map02010 ABC transporters;map04216 Ferroptosis;map04918 Thyroid hormone synthesis;map04976 Bile secretion	HMDB0000125	Organic acids and derivatives	Carboxylic acids and derivatives	Amino acids, peptides, and analogues	--	--	--	--
Com_563_neg	3-Hydroxy-3-methylbutanoic acid	C5 H10 O3	--	--	HMDB0000754	Lipids and lipid-like molecules	Fatty Acyls	Fatty acids and conjugates	--	--	--	--
Com_28701_neg	Methyl EudesMate	C11 H14 O5	--	--	--	--	--	--	--	--	--	--
Com_4499_neg	Taurolithocholic acid	C26 H45 N O5 S	cpd:C02592	-	HMDB0000722	Lipids and lipid-like molecules	Steroids and steroid derivatives	Bile acids, alcohols and derivatives	LMST05040003	Sterol Lipids [ST]	Steroid conjugates [ST05]	Taurine conjugates [ST0504]
Com_6948_neg	(3beta,9xi)-3-(beta-D-Glucopyranosyloxy)-14-hydroxycard-20(22)-enolide	C29 H44 O9	--	--	--	--	--	--	--	--	--	--
Com_8200_neg	Dl-Indole-3-lactic acid	C11 H11 N O3	--	--	--	--	--	--	--	--	--	--
Com_66708_neg	(+/-)-Equol	C15 H14 O3	--	--	--	--	--	--	--	--	--	--
Com_28266_neg	tetranor-PGFM	C16 H26 O7	--	--	HMDB0258925	Lipids and lipid-like molecules	Fatty Acyls	Eicosanoids	LMFA03010139	Fatty Acyls [FA]	Eicosanoids [FA03]	Prostaglandins [FA0301]
Com_15690_neg	2-Phosphoglyceric acid	C3 H7 O7 P	--	--	HMDB0000362	Organic oxygen compounds	Organooxygen compounds	Carbohydrates and carbohydrate conjugates	--	--	--	--
Com_18708_neg	Calcium D-Panthotenate	C18 H32 Ca N2 O10	cpd:C12276	-	--	--	--	--	--	--	--	--
Com_1935_neg	Epinephrine bitartrate	C13 H19 N O9	--	--	HMDB0000068	Benzenoids	Phenols	Benzenediols	--	--	--	--
Com_18790_neg	L-Cystathionine	C7 H14 N2 O4 S	cpd:C02291	map00260 Glycine, serine and threonine metabolism;map00270 Cysteine and methionine metabolism;map01100 Metabolic pathways;map01110 Biosynthesis of secondary metabolites;map01130 Biosynthesis of antibiotics;map01230 Biosynthesis of amino acids	HMDB0000099	Organic acids and derivatives	Carboxylic acids and derivatives	Amino acids, peptides, and analogues	--	--	--	--
Com_12006_neg	13,14-Dihydro prostaglandin E1	C20 H36 O5	--	--	--	--	--	--	--	--	--	--
Com_17841_neg	N-Acetyl-Asp-Glu	C11 H16 N2 O8	cpd:C12270	map00250 Alanine, aspartate and glutamate metabolism;map01100 Metabolic pathways;map04080 Neuroactive ligand-receptor interaction	--	--	--	--	--	--	--	--
Com_16740_neg	Bilirubin	C33 H36 N4 O6	cpd:C00486	map00860 Porphyrin and chlorophyll metabolism;map01100 Metabolic pathways;map01110 Biosynthesis of secondary metabolites;map04976 Bile secretion	HMDB0000054	Organoheterocyclic compounds	Tetrapyrroles and derivatives	Bilirubins	--	--	--	--
Com_55583_neg	Gentisic acid	C7 H6 O4	cpd:C00628	map00350 Tyrosine metabolism;map00362 Benzoate degradation;map00626 Naphthalene degradation;map01100 Metabolic pathways;map01120 Microbial metabolism in diverse environments	HMDB0000152	Benzenoids	Benzene and substituted derivatives	Benzoic acids and derivatives	--	--	--	--
Com_12980_neg	L-Ascorbate	C6 H8 O6	cpd:C00072	map00053 Ascorbate and aldarate metabolism;map00480 Glutathione metabolism;map01100 Metabolic pathways;map01110 Biosynthesis of secondary metabolites;map01120 Microbial metabolism in diverse environments;map02060 Phosphotransferase system (PTS);map04066 HIF-1 signaling pathway;map04977 Vitamin digestion and absorption	HMDB0000044	Organoheterocyclic compounds	Dihydrofurans	Furanones	--	--	--	--
Com_28681_neg	(1R,2R)-trans-N-Boc-1,2-cyclohexanediamine	C11 H22 N2 O2	--	--	--	--	--	--	--	--	--	--
Com_8966_neg	gamma-Glutamylcysteine	C8 H14 N2 O5 S	cpd:C00669	map00480 Glutathione metabolism;map01100 Metabolic pathways;map04216 Ferroptosis	HMDB0001049	Organic acids and derivatives	Carboxylic acids and derivatives	Amino acids, peptides, and analogues	--	--	--	--
Com_374_neg	Nonanoic acid	C9 H18 O2	cpd:C01601	-	HMDB0000847	Lipids and lipid-like molecules	Fatty Acyls	Fatty acids and conjugates	LMFA01010009	Fatty Acyls [FA]	Fatty Acids and Conjugates [FA01]	Straight chain fatty acids [FA0101]
Com_33359_neg	D-Fructose 1,6-bisphosphate	C6 H14 O12 P2	cpd:C00354	map00400 Phenylalanine, tyrosine and tryptophan biosynthesis;map00680 Methane metabolism;map00710 Carbon fixation in photosynthetic organisms;map01100 Metabolic pathways;map01110 Biosynthesis of secondary metabolites;map01120 Microbial metabolism in diverse environments;map01130 Biosynthesis of antibiotics;map01200 Carbon metabolism;map04152 AMPK signaling pathway;map04922 Glucagon signaling path…	HMDB0001058	Organic oxygen compounds	Organooxygen compounds	Carbohydrates and carbohydrate conjugates	--	--	--	--
Com_4277_neg	2-Furoic acid	C5 H4 O3	cpd:C01546	map00365 Furfural degradation;map01120 Microbial metabolism in diverse environments	HMDB0000617	Organoheterocyclic compounds	Furans	Furoic acid and derivatives	--	--	--	--
Com_16279_neg	Homovanillic acid	C9 H10 O4	cpd:C05582	map00350 Tyrosine metabolism;map01100 Metabolic pathways;map04728 Dopaminergic synapse	HMDB0000118	Benzenoids	Phenols	Methoxyphenols	--	--	--	--
Com_17054_neg	DL-3,4-Dihydroxyphenyl glycol	C8 H10 O4	--	--	--	--	--	--	--	--	--	--
Com_54278_neg	4-Aminoindole	C8 H8 N2	--	--	HMDB0246357	Organoheterocyclic compounds	Indoles and derivatives	Indoles	--	--	--	--
Com_57015_neg	5,6-Dihydroxyindole-2-Carboxylic Acid	C9 H7 N O4	cpd:C04185	map00350 Tyrosine metabolism;map01100 Metabolic pathways	HMDB0001253	Organoheterocyclic compounds	Indoles and derivatives	Indolecarboxylic acids and derivatives	--	--	--	--
Com_2400_neg	7-Hydroxy-3,4-dihydrocarbostyril	C9 H9 N O2	--	--	--	--	--	--	--	--	--	--
Com_64839_neg	alpha-Benzylsuccinic acid	C11 H12 O4	cpd:C09816	map00623 Toluene degradation;map01100 Metabolic pathways;map01120 Microbial metabolism in diverse environments;map01220 Degradation of aromatic compounds	--	--	--	--	--	--	--	--
Com_8_pos	Acetophenone	C8 H8 O	cpd:C07113	map00642 Ethylbenzene degradation;map01120 Microbial metabolism in diverse environments;map01220 Degradation of aromatic compounds	HMDB0033910	Organic oxygen compounds	Organooxygen compounds	Carbonyl compounds	--	--	--	--
Com_11_pos	L-Norleucine	C6 H13 N O2	cpd:C01933	-	HMDB0001645	Organic acids and derivatives	Carboxylic acids and derivatives	Amino acids, peptides, and analogues	--	--	--	--
Com_19_pos	L-Valine	C5 H11 N O2	cpd:C00183	map00280 Valine, leucine and isoleucine degradation;map00290 Valine, leucine and isoleucine biosynthesis;map00311 Penicillin and cephalosporin biosynthesis;map00460 Cyanoamino acid metabolism;map00770 Pantothenate and CoA biosynthesis;map00966 Glucosinolate biosynthesis;map00970 Aminoacyl-tRNA biosynthesis;map01060 Biosynthesis of plant secondary metabolites;map01063 Biosynthesis of alkaloids der…	HMDB0000883	Organic acids and derivatives	Carboxylic acids and derivatives	Amino acids, peptides, and analogues	--	--	--	--
Com_29_pos	Methionine	C5 H11 N O2 S	cpd:C00073	map00270 Cysteine and methionine metabolism;map00966 Glucosinolate biosynthesis;map00970 Aminoacyl-tRNA biosynthesis;map01060 Biosynthesis of plant secondary metabolites;map01070 Biosynthesis of plant hormones;map01100 Metabolic pathways;map01110 Biosynthesis of secondary metabolites;map01210 2-Oxocarboxylic acid metabolism;map01230 Biosynthesis of amino acids;map01523 Antifolate resistance;map04…	HMDB0033951	Organic acids and derivatives	Carboxylic acids and derivatives	Amino acids, peptides, and analogues	--	--	--	--
Com_46_pos	Tryptamine	C10 H12 N2	cpd:C00398	map00380 Tryptophan metabolism;map00901 Indole alkaloid biosynthesis;map01060 Biosynthesis of plant secondary metabolites;map01063 Biosynthesis of alkaloids derived from shikimate pathway;map01100 Metabolic pathways;map01110 Biosynthesis of secondary metabolites;map04080 Neuroactive ligand-receptor interaction	HMDB0000303	Organoheterocyclic compounds	Indoles and derivatives	Tryptamines and derivatives	--	--	--	--
Com_65_pos	Phenethylamine	C8 H11 N	cpd:C05332	map00360 Phenylalanine metabolism	HMDB0012275	Benzenoids	Benzene and substituted derivatives	Phenethylamines	--	--	--	--
Com_79_pos	N-Benzylformamide	C8 H9 N O	cpd:C15561	-	HMDB0304423	Benzenoids	Benzene and substituted derivatives	-	--	--	--	--
Com_150_pos	Thymine	C5 H6 N2 O2	cpd:C00178	map00240 Pyrimidine metabolism;map01100 Metabolic pathways	HMDB0000262	Organoheterocyclic compounds	Diazines	Pyrimidines and pyrimidine derivatives	--	--	--	--
Com_177_pos	Choline	C5 H13 N O	cpd:C00114	map00260 Glycine, serine and threonine metabolism;map00564 Glycerophospholipid metabolism;map01100 Metabolic pathways;map02010 ABC transporters;map04725 Cholinergic synapse;map04976 Bile secretion;map05231 Choline metabolism in cancer	HMDB0000097	Organic nitrogen compounds	Organonitrogen compounds	Quaternary ammonium salts	--	--	--	--
Com_227_pos	4-Hydroxybenzaldehyde	C7 H6 O2	cpd:C00633	map00363 Bisphenol degradation;map00623 Toluene degradation;map00627 Aminobenzoate degradation;map01061 Biosynthesis of phenylpropanoids;map01100 Metabolic pathways;map01120 Microbial metabolism in diverse environments	HMDB0011718	Organic oxygen compounds	Organooxygen compounds	Carbonyl compounds	--	--	--	--
Com_259_pos	Histamine	C5 H9 N3	cpd:C00388	map00340 Histidine metabolism;map01065 Biosynthesis of alkaloids derived from histidine and purine;map01100 Metabolic pathways;map01110 Biosynthesis of secondary metabolites;map04080 Neuroactive ligand-receptor interaction;map04664 Fc epsilon RI signaling pathway;map04721 Synaptic vesicle cycle;map04750 Inflammatory mediator regulation of TRP channels;map04971 Gastric acid secretion;map04974 Prot…	HMDB0000870	Organic nitrogen compounds	Organonitrogen compounds	Amines	--	--	--	--
Com_276_pos	DL-Lysine	C6 H14 N2 O2	cpd:C16440	-	--	--	--	--	--	--	--	--
Com_345_pos	Nicotinic acid	C6 H5 N O2	cpd:C00253	map00760 Nicotinate and nicotinamide metabolism;map00960 Tropane, piperidine and pyridine alkaloid biosynthesis;map01060 Biosynthesis of plant secondary metabolites;map01064 Biosynthesis of alkaloids derived from ornithine, lysine and nicotinic acid;map01100 Metabolic pathways;map01110 Biosynthesis of secondary metabolites;map01120 Microbial metabolism in diverse environments;map05133 Pertussis	HMDB0001488	Organoheterocyclic compounds	Pyridines and derivatives	Pyridinecarboxylic acids and derivatives	--	--	--	--
Com_359_pos	Acetyl-L-carnitine	C9 H17 N O4	--	--	HMDB0240773	Lipids and lipid-like molecules	Fatty Acyls	Fatty acid esters	LMFA07070050	Fatty Acyls [FA]	Fatty esters [FA07]	Fatty acyl carnitines [FA0707]
Com_360_pos	L-Pyroglutamic acid	C5 H7 N O3	cpd:C01879	map00480 Glutathione metabolism	HMDB0000267	Organic acids and derivatives	Carboxylic acids and derivatives	Amino acids, peptides, and analogues	--	--	--	--
Com_460_pos	DL-Carnitine	C7 H15 N O3	--	--	HMDB0000062	Organic nitrogen compounds	Organonitrogen compounds	Quaternary ammonium salts	--	--	--	--
Com_495_pos	Betaine	C5 H11 N O2	cpd:C00719	map00260 Glycine, serine and threonine metabolism;map01100 Metabolic pathways;map02010 ABC transporters	HMDB0000043	Organic acids and derivatives	Carboxylic acids and derivatives	Amino acids, peptides, and analogues	--	--	--	--
Com_558_pos	Coumarin	C9 H6 O2	cpd:C05851	map00940 Phenylpropanoid biosynthesis;map01110 Biosynthesis of secondary metabolites	HMDB0001218	Phenylpropanoids and polyketides	Coumarins and derivatives	-	--	--	--	--
Com_678_pos	DL-Dipalmitoylphosphatidylcholine	C40 H80 N O8 P	--	--	--	--	--	--	--	--	--	--
Com_760_pos	C-8 Ceramide-1-phosphate	C26 H52 N O6 P	--	--	--	--	--	--	--	--	--	--
Com_1100_pos	1-Stearoylglycerol	C21 H42 O4	--	--	HMDB0244009	Lipids and lipid-like molecules	Fatty Acyls	Fatty alcohols	--	--	--	--
Com_1147_pos	Proline	C5 H9 N O2	cpd:C16435	-	HMDB0003411	Organic acids and derivatives	Carboxylic acids and derivatives	Amino acids, peptides, and analogues	--	--	--	--
Com_1593_pos	N6,N6,N6-Trimethyl-L-lysine	C9 H20 N2 O2	cpd:C03793	map00310 Lysine degradation	HMDB0001325	Organic acids and derivatives	Carboxylic acids and derivatives	Amino acids, peptides, and analogues	--	--	--	--
Com_1722_pos	N6-Acetyl-L-lysine	C8 H16 N2 O3	cpd:C02727	map00310 Lysine degradation	HMDB0000206	Organic acids and derivatives	Carboxylic acids and derivatives	Amino acids, peptides, and analogues	--	--	--	--
Com_1745_pos	L-Glutamine	C5 H10 N2 O3	cpd:C00064	map00220 Arginine biosynthesis;map00230 Purine metabolism;map00240 Pyrimidine metabolism;map00250 Alanine, aspartate and glutamate metabolism;map00471 D-Glutamine and D-glutamate metabolism;map00630 Glyoxylate and dicarboxylate metabolism;map00910 Nitrogen metabolism;map00970 Aminoacyl-tRNA biosynthesis;map01060 Biosynthesis of plant secondary metabolites;map01100 Metabolic pathways;map01120 Micr…	HMDB0000641	Organic acids and derivatives	Carboxylic acids and derivatives	Amino acids, peptides, and analogues	--	--	--	--
Com_1804_pos	D-(+)-Pipecolinic acid	C6 H11 N O2	--	--	--	--	--	--	--	--	--	--
Com_1875_pos	Creatinine	C4 H7 N3 O	cpd:C00791	map00330 Arginine and proline metabolism;map01100 Metabolic pathways	HMDB0000562	Organic acids and derivatives	Carboxylic acids and derivatives	Amino acids, peptides, and analogues	--	--	--	--
Com_2131_pos	Spermine	C10 H26 N4	cpd:C00750	map00330 Arginine and proline metabolism;map00410 beta-Alanine metabolism;map00480 Glutathione metabolism;map01100 Metabolic pathways;map04976 Bile secretion	HMDB0001256	Organic nitrogen compounds	Organonitrogen compounds	Amines	--	--	--	--
Com_2147_pos	N3,N4-Dimethyl-L-arginine	C8 H18 N4 O2	--	--	--	--	--	--	--	--	--	--
Com_2388_pos	DL-2-(acetylamino)-3-phenylpropanoic acid	C11 H13 N O3	--	--	--	--	--	--	--	--	--	--
Com_3119_pos	N-Acetylserotonin	C12 H14 N2 O2	cpd:C00978	map00380 Tryptophan metabolism;map01100 Metabolic pathways	HMDB0001238	Organoheterocyclic compounds	Indoles and derivatives	Hydroxyindoles	--	--	--	--
Com_3180_pos	cis-4-Hydroxy-D-proline	C5 H9 N O3	cpd:C03440	map00330 Arginine and proline metabolism	HMDB0060460	Organic acids and derivatives	Carboxylic acids and derivatives	Amino acids, peptides, and analogues	--	--	--	--
Com_3448_pos	Propionylcarnitine	C10 H19 N O4	cpd:C03017	-	HMDB0000824	Lipids and lipid-like molecules	Fatty Acyls	Fatty acid esters	LMFA07070105	Fatty Acyls [FA]	Fatty esters [FA07]	Fatty acyl carnitines [FA0707]
Com_3532_pos	8-Hydroxyquinoline	C9 H7 N O	cpd:C19434	-	--	--	--	--	--	--	--	--
Com_4291_pos	Carvone	C10 H14 O	cpd:C11383	map00902 Monoterpenoid biosynthesis;map00903 Limonene and pinene degradation;map01110 Biosynthesis of secondary metabolites	HMDB0035824	Lipids and lipid-like molecules	Prenol lipids	Monoterpenoids	--	--	--	--
Com_4758_pos	trans-4-Hydroxy-L-proline	C5 H9 N O3	cpd:C01157	map00330 Arginine and proline metabolism;map01100 Metabolic pathways	HMDB0000725	Organic acids and derivatives	Carboxylic acids and derivatives	Amino acids, peptides, and analogues	--	--	--	--
Com_4768_pos	Pilocarpine	C11 H16 N2 O2	cpd:C07474	map01065 Biosynthesis of alkaloids derived from histidine and purine;map01110 Biosynthesis of secondary metabolites	HMDB0015217	Alkaloids and derivatives	-	-	--	--	--	--
Com_5968_pos	2-Amino-1,3-octadecanediol	C18 H39 N O2	cpd:C00836	map00600 Sphingolipid metabolism;map01100 Metabolic pathways;map04071 Sphingolipid signaling pathway	HMDB0242634	Organic nitrogen compounds	Organonitrogen compounds	Amines	--	--	--	--
Com_6117_pos	Sodium [dodecanoyl(methyl)amino]acetate	C15 H29 N O3	--	--	--	--	--	--	--	--	--	--
Com_6691_pos	(R)-Equol	C15 H14 O3	--	--	HMDB0243678	Phenylpropanoids and polyketides	Isoflavonoids	Isoflavans	--	--	--	--
Com_6870_pos	4-Guanidinobutyric acid	C5 H11 N3 O2	cpd:C01035	map00330 Arginine and proline metabolism;map01100 Metabolic pathways	HMDB0003464	Organic acids and derivatives	Carboxylic acids and derivatives	Amino acids, peptides, and analogues	--	--	--	--
Com_7257_pos	2-(acetylamino)-3-(1H-indol-3-yl)propanoic acid	C13 H14 N2 O3	--	--	--	--	--	--	--	--	--	--
Com_7283_pos	α-Methyl-DL-histidine	C7 H11 N3 O2	--	--	--	--	--	--	--	--	--	--
Com_8677_pos	1-Phenyl-3-methyl-5-pyrazolone	C10 H10 N2 O	--	--	HMDB0251697	Organoheterocyclic compounds	Azolines	Pyrazolines	--	--	--	--
Com_10494_pos	N8-Acetylspermidine	C9 H21 N3 O	cpd:C01029	-	HMDB0002189	Organic acids and derivatives	Carboximidic acids and derivatives	Carboximidic acids	--	--	--	--
Com_13237_pos	Adenosine	C10 H13 N5 O4	cpd:C00212	map00230 Purine metabolism;map01100 Metabolic pathways;map04022 cGMP-PKG signaling pathway;map04024 cAMP signaling pathway;map04071 Sphingolipid signaling pathway;map04080 Neuroactive ligand-receptor interaction;map04270 Vascular smooth muscle contraction;map04923 Regulation of lipolysis in adipocytes;map04924 Renin secretion;map05012 Parkinson's disease;map05032 Morphine addiction;map05034 Alcoh…	HMDB0000050	Nucleosides, nucleotides, and analogues	Purine nucleosides	-	--	--	--	--
Com_14825_pos	4-Methyl-5-thiazoleethanol	C6 H9 N O S	cpd:C04294	map00730 Thiamine metabolism;map01100 Metabolic pathways	HMDB0032985	Organoheterocyclic compounds	Azoles	Thiazoles	--	--	--	--
Com_16439_pos	Naringenin	C15 H12 O5	cpd:C00509	map00941 Flavonoid biosynthesis;map00943 Isoflavonoid biosynthesis;map01061 Biosynthesis of phenylpropanoids;map01100 Metabolic pathways;map01110 Biosynthesis of secondary metabolites	HMDB0002670	Phenylpropanoids and polyketides	Flavonoids	Flavans	LMPK12140001	Polyketides [PK]	Flavonoids [PK12]	Flavanones [PK1214]
Com_16573_pos	Cortisol	C21 H30 O5	cpd:C00735	map00140 Steroid hormone biosynthesis;map01100 Metabolic pathways;map04080 Neuroactive ligand-receptor interaction;map04927 Cortisol synthesis and secretion;map04934 Cushing's syndrome;map04960 Aldosterone-regulated sodium reabsorption;map04976 Bile secretion;map05200 Pathways in cancer;map05215 Prostate cancer;map07225 Glucocorticoid and mineralocorticoid receptor agonists/antagonists	HMDB0000063	Lipids and lipid-like molecules	Steroids and steroid derivatives	Hydroxysteroids	LMST02030001	Sterol Lipids [ST]	Steroids [ST02]	C21 steroids (gluco/mineralocorticoids, progestogins) and derivatives [ST0203]
Com_16648_pos	Androstenedione	C19 H26 O2	cpd:C00280	map00140 Steroid hormone biosynthesis;map00984 Steroid degradation;map01100 Metabolic pathways;map01120 Microbial metabolism in diverse environments;map01522 Endocrine resistance;map04913 Ovarian steroidogenesis;map04917 Prolactin signaling pathway;map05200 Pathways in cancer;map05215 Prostate cancer	HMDB0000053	Lipids and lipid-like molecules	Steroids and steroid derivatives	Androstane steroids	LMST02020007	Sterol Lipids [ST]	Steroids [ST02]	C19 steroids (androgens) and derivatives [ST0202]
Com_20823_pos	Testosterone	C19 H28 O2	cpd:C00535	map00140 Steroid hormone biosynthesis;map00984 Steroid degradation;map01100 Metabolic pathways;map01120 Microbial metabolism in diverse environments;map01522 Endocrine resistance;map04913 Ovarian steroidogenesis;map05200 Pathways in cancer;map05215 Prostate cancer;map07226 Progesterone, androgen and estrogen receptor agonists/antagonists	HMDB0000234	Lipids and lipid-like molecules	Steroids and steroid derivatives	Androstane steroids	LMST02020002	Sterol Lipids [ST]	Steroids [ST02]	C19 steroids (androgens) and derivatives [ST0202]
Com_34360_pos	Thiamine	C12 H16 N4 O S	cpd:C00378	map00730 Thiamine metabolism;map01100 Metabolic pathways;map02010 ABC transporters;map04122 Sulfur relay system;map04977 Vitamin digestion and absorption	HMDB0000235	Organoheterocyclic compounds	Diazines	Pyrimidines and pyrimidine derivatives	--	--	--	--
Com_35013_pos	S-Adenosylhomocysteine	C14 H20 N6 O5 S	cpd:C00021	map00270 Cysteine and methionine metabolism;map01100 Metabolic pathways;map01230 Biosynthesis of amino acids	HMDB0000939	Organoheterocyclic compounds	Lactones	Gamma butyrolactones	--	--	--	--
Com_40437_pos	Palmitoyl sphingomyelin	C39 H79 N2 O6 P	--	--	HMDB0010169	Lipids and lipid-like molecules	Sphingolipids	Phosphosphingolipids	--	--	--	--
Com_55547_pos	5'-S-Methyl-5'-thioadenosine	C11 H15 N5 O3 S	cpd:C00170	map00270 Cysteine and methionine metabolism;map00908 Zeatin biosynthesis;map01060 Biosynthesis of plant secondary metabolites;map01100 Metabolic pathways	HMDB0001173	Nucleosides, nucleotides, and analogues	5'-deoxyribonucleosides	5'-deoxy-5'-thionucleosides	--	--	--	--
Com_56747_pos	S-Adenosylmethionine	C15 H22 N6 O5 S	cpd:C00019	map00261 Monobactam biosynthesis;map00270 Cysteine and methionine metabolism;map00330 Arginine and proline metabolism;map00908 Zeatin biosynthesis;map01060 Biosynthesis of plant secondary metabolites;map01070 Biosynthesis of plant hormones;map01100 Metabolic pathways;map01110 Biosynthesis of secondary metabolites;map01130 Biosynthesis of antibiotics;map01230 Biosynthesis of amino acids;map04122 S…	HMDB0001185	Nucleosides, nucleotides, and analogues	5'-deoxyribonucleosides	5'-deoxy-5'-thionucleosides	--	--	--	--
Com_63104_pos	Cytidine 5'-monophosphate (hydrate)	C9 H14 N3 O8 P	cpd:C00055	map00240 Pyrimidine metabolism;map01100 Metabolic pathways	--	--	--	--	--	--	--	--
Com_13_pos	Creatine	C4 H9 N3 O2	cpd:C00300	map00260 Glycine, serine and threonine metabolism;map00330 Arginine and proline metabolism;map01100 Metabolic pathways	HMDB0000064	Organic acids and derivatives	Carboxylic acids and derivatives	Amino acids, peptides, and analogues	--	--	--	--
Com_17_pos	5-Aminovaleric acid	C5 H11 N O2	cpd:C00431	map00310 Lysine degradation;map00330 Arginine and proline metabolism	HMDB0003355	Organic acids and derivatives	Carboxylic acids and derivatives	Amino acids, peptides, and analogues	--	--	--	--
Com_23_pos	Hypoxanthine	C5 H4 N4 O	cpd:C00262	map00230 Purine metabolism;map01100 Metabolic pathways	HMDB0000157	Organoheterocyclic compounds	Imidazopyrimidines	Purines and purine derivatives	--	--	--	--
Com_28_pos	L-Tyrosine	C9 H11 N O3	cpd:C00082	map00130 Ubiquinone and other terpenoid-quinone biosynthesis;map00231 Puromycin biosynthesis;map00261 Monobactam biosynthesis;map00350 Tyrosine metabolism;map00360 Phenylalanine metabolism;map00400 Phenylalanine, tyrosine and tryptophan biosynthesis;map00401 Novobiocin biosynthesis;map00460 Cyanoamino acid metabolism;map00680 Methane metabolism;map00730 Thiamine metabolism;map00940 Phenylpropanoi…	HMDB0000158	Organic acids and derivatives	Carboxylic acids and derivatives	Amino acids, peptides, and analogues	--	--	--	--
Com_53_pos	DL-Tryptophan	C11 H12 N2 O2	cpd:C00806	-	HMDB0030396	Organoheterocyclic compounds	Indoles and derivatives	Indolyl carboxylic acids and derivatives	--	--	--	--
Com_80_pos	Pipecolic acid	C6 H11 N O2	cpd:C00408	map00310 Lysine degradation;map00960 Tropane, piperidine and pyridine alkaloid biosynthesis;map01060 Biosynthesis of plant secondary metabolites;map01064 Biosynthesis of alkaloids derived from ornithine, lysine and nicotinic acid;map01100 Metabolic pathways;map01110 Biosynthesis of secondary metabolites	HMDB0000070	Organic acids and derivatives	Carboxylic acids and derivatives	Amino acids, peptides, and analogues	--	--	--	--
Com_101_pos	DL-Arginine	C6 H14 N4 O2	cpd:C02385	-	HMDB0251511	Organic acids and derivatives	Carboxylic acids and derivatives	Amino acids, peptides, and analogues	--	--	--	--
Com_102_pos	Nicotinamide	C6 H6 N2 O	cpd:C00153	map00760 Nicotinate and nicotinamide metabolism;map01100 Metabolic pathways;map04212 Longevity regulating pathway - worm;map04977 Vitamin digestion and absorption	HMDB0001406	Organoheterocyclic compounds	Pyridines and derivatives	Pyridinecarboxylic acids and derivatives	--	--	--	--
Com_109_pos	Tyramine	C8 H11 N O	cpd:C00483	map00350 Tyrosine metabolism;map00680 Methane metabolism;map00950 Isoquinoline alkaloid biosynthesis;map01060 Biosynthesis of plant secondary metabolites;map01063 Biosynthesis of alkaloids derived from shikimate pathway;map01110 Biosynthesis of secondary metabolites;map04080 Neuroactive ligand-receptor interaction;map04974 Protein digestion and absorption	HMDB0000306	Benzenoids	Benzene and substituted derivatives	Phenethylamines	--	--	--	--
Com_132_pos	Uracil	C4 H4 N2 O2	cpd:C00106	map00240 Pyrimidine metabolism;map00410 beta-Alanine metabolism;map00770 Pantothenate and CoA biosynthesis;map01100 Metabolic pathways	HMDB0000300	Organoheterocyclic compounds	Diazines	Pyrimidines and pyrimidine derivatives	--	--	--	--
Com_169_pos	2-Hydroxycinnamic acid	C9 H8 O3	cpd:C01772	map00360 Phenylalanine metabolism;map00940 Phenylpropanoid biosynthesis;map01110 Biosynthesis of secondary metabolites;map01120 Microbial metabolism in diverse environments	HMDB0002641	Phenylpropanoids and polyketides	Cinnamic acids and derivatives	Hydroxycinnamic acids and derivatives	--	--	--	--
Com_173_pos	Xanthine	C5 H4 N4 O2	cpd:C00385	map00230 Purine metabolism;map00232 Caffeine metabolism;map01060 Biosynthesis of plant secondary metabolites;map01065 Biosynthesis of alkaloids derived from histidine and purine;map01100 Metabolic pathways;map01110 Biosynthesis of secondary metabolites;map01120 Microbial metabolism in diverse environments	HMDB0000292	Organoheterocyclic compounds	Imidazopyrimidines	Purines and purine derivatives	--	--	--	--
Com_190_pos	Urocanic acid	C6 H6 N2 O2	cpd:C00785	map00340 Histidine metabolism;map01100 Metabolic pathways	HMDB0000301	Organoheterocyclic compounds	Azoles	Imidazoles	--	--	--	--
Com_351_pos	Glycine anhydride	C4 H6 N2 O2	cpd:C02777	-	--	--	--	--	--	--	--	--
Com_568_pos	L-Histidine	C6 H9 N3 O2	cpd:C00135	map00340 Histidine metabolism;map00410 beta-Alanine metabolism;map00970 Aminoacyl-tRNA biosynthesis;map01060 Biosynthesis of plant secondary metabolites;map01065 Biosynthesis of alkaloids derived from histidine and purine;map01100 Metabolic pathways;map01110 Biosynthesis of secondary metabolites;map01230 Biosynthesis of amino acids;map02010 ABC transporters;map04974 Protein digestion and absorpti…	HMDB0000177	Organic acids and derivatives	Carboxylic acids and derivatives	Amino acids, peptides, and analogues	--	--	--	--
Com_573_pos	N-Acetylhistamine	C7 H11 N3 O	cpd:C05135	map00340 Histidine metabolism	HMDB0013253	Organic acids and derivatives	Carboxylic acids and derivatives	Carboxylic acid derivatives	--	--	--	--
Com_616_pos	Inosine	C10 H12 N4 O5	cpd:C00294	map00230 Purine metabolism;map01100 Metabolic pathways	HMDB0000195	Nucleosides, nucleotides, and analogues	Purine nucleosides	-	--	--	--	--
Com_770_pos	Carnosine	C9 H14 N4 O3	cpd:C00386	map00340 Histidine metabolism;map00410 beta-Alanine metabolism;map01100 Metabolic pathways	HMDB0000033	Organic acids and derivatives	Peptidomimetics	Hybrid peptides	--	--	--	--
Com_853_pos	Imidazolelactic acid	C6 H8 N2 O3	--	--	HMDB0002320	Organoheterocyclic compounds	Azoles	Imidazoles	--	--	--	--
Com_944_pos	L-Glutamic acid	C5 H9 N O4	cpd:C00025	map00220 Arginine biosynthesis;map00250 Alanine, aspartate and glutamate metabolism;map00330 Arginine and proline metabolism;map00332 Carbapenem biosynthesis;map00340 Histidine metabolism;map00430 Taurine and hypotaurine metabolism;map00471 D-Glutamine and D-glutamate metabolism;map00480 Glutathione metabolism;map00524 Neomycin, kanamycin and gentamicin biosynthesis;map00630 Glyoxylate and dicarb…	HMDB0000148	Organic acids and derivatives	Carboxylic acids and derivatives	Amino acids, peptides, and analogues	--	--	--	--
Com_1056_pos	D-(-)-Glutamine	C5 H10 N2 O3	cpd:C00819	map00471 D-Glutamine and D-glutamate metabolism;map01100 Metabolic pathways	--	--	--	--	--	--	--	--
Com_1057_pos	Ornithine	C5 H12 N2 O2	cpd:C01602	-	HMDB0000214	Organic acids and derivatives	Carboxylic acids and derivatives	Amino acids, peptides, and analogues	--	--	--	--
Com_1377_pos	Glycerophospho-N-palmitoyl ethanolamine	C21 H44 N O7 P	--	--	--	--	--	--	--	--	--	--
Com_1384_pos	Indole-3-acetic acid	C10 H9 N O2	cpd:C00954	map00380 Tryptophan metabolism;map01070 Biosynthesis of plant hormones;map01100 Metabolic pathways;map04075 Plant hormone signal transduction	HMDB0302181	Organoheterocyclic compounds	Indoles and derivatives	Indolyl carboxylic acids and derivatives	--	--	--	--
Com_1475_pos	Methyl indole-3-acetate	C11 H11 N O2	cpd:C20635	-	HMDB0029738	Organoheterocyclic compounds	Indoles and derivatives	Indolyl carboxylic acids and derivatives	--	--	--	--
Com_1621_pos	3-Methylhistidine	C7 H11 N3 O2	cpd:C01152	map00340 Histidine metabolism	HMDB0000479	Organic acids and derivatives	Carboxylic acids and derivatives	Amino acids, peptides, and analogues	--	--	--	--
Com_1759_pos	Kynurenic acid	C10 H7 N O3	cpd:C01717	map00380 Tryptophan metabolism;map01100 Metabolic pathways	HMDB0000715	Organoheterocyclic compounds	Quinolines and derivatives	Quinoline carboxylic acids	--	--	--	--
Com_1779_pos	Serotonin	C10 H12 N2 O	cpd:C00780	map00380 Tryptophan metabolism;map01063 Biosynthesis of alkaloids derived from shikimate pathway;map01100 Metabolic pathways;map04024 cAMP signaling pathway;map04080 Neuroactive ligand-receptor interaction;map04540 Gap junction;map04721 Synaptic vesicle cycle;map04726 Serotonergic synapse;map04742 Taste transduction;map04750 Inflammatory mediator regulation of TRP channels;map04976 Bile secretion…	HMDB0000259	Organoheterocyclic compounds	Indoles and derivatives	Tryptamines and derivatives	--	--	--	--
Com_1826_pos	L-Glutathione oxidized	C20 H32 N6 O12 S2	cpd:C00127	map00480 Glutathione metabolism;map04216 Ferroptosis;map04918 Thyroid hormone synthesis	--	--	--	--	--	--	--	--
Com_1948_pos	Threonine	C4 H9 N O3	cpd:C00188	map00260 Glycine, serine and threonine metabolism;map00261 Monobactam biosynthesis;map00290 Valine, leucine and isoleucine biosynthesis;map00860 Porphyrin and chlorophyll metabolism;map00970 Aminoacyl-tRNA biosynthesis;map01060 Biosynthesis of plant secondary metabolites;map01100 Metabolic pathways;map01110 Biosynthesis of secondary metabolites;map01120 Microbial metabolism in diverse environment…	HMDB0000167	Organic acids and derivatives	Carboxylic acids and derivatives	Amino acids, peptides, and analogues	--	--	--	--
Com_2003_pos	α-Aspartylphenylalanine	C13 H16 N2 O5	--	--	HMDB0000706	Organic acids and derivatives	Carboxylic acids and derivatives	Amino acids, peptides, and analogues	--	--	--	--
Com_2506_pos	Taurocholic acid	C26 H45 N O7 S	cpd:C05122	map00120 Primary bile acid biosynthesis;map00121 Secondary bile acid biosynthesis;map00430 Taurine and hypotaurine metabolism;map01100 Metabolic pathways;map04976 Bile secretion;map04979 Cholesterol metabolism	HMDB0000036	Lipids and lipid-like molecules	Steroids and steroid derivatives	Bile acids, alcohols and derivatives	LMST05040001	Sterol Lipids [ST]	Steroid conjugates [ST05]	Taurine conjugates [ST0504]
Com_2746_pos	L-Kynurenine	C10 H12 N2 O3	cpd:C00328	map00380 Tryptophan metabolism;map01100 Metabolic pathways;map05143 African trypanosomiasis	HMDB0000684	Organic oxygen compounds	Organooxygen compounds	Carbonyl compounds	--	--	--	--
Com_2780_pos	Argininosuccinic acid	C10 H18 N4 O6	cpd:C03406	map00220 Arginine biosynthesis;map00250 Alanine, aspartate and glutamate metabolism;map01100 Metabolic pathways;map01110 Biosynthesis of secondary metabolites;map01130 Biosynthesis of antibiotics;map01230 Biosynthesis of amino acids	HMDB0000052	Organic acids and derivatives	Carboxylic acids and derivatives	Amino acids, peptides, and analogues	--	--	--	--
Com_3294_pos	L-Glutathione (reduced)	C10 H17 N3 O6 S	cpd:C00051	map00270 Cysteine and methionine metabolism;map00480 Glutathione metabolism;map01100 Metabolic pathways;map02010 ABC transporters;map04216 Ferroptosis;map04918 Thyroid hormone synthesis;map04976 Bile secretion	--	--	--	--	--	--	--	--
Com_3607_pos	Cytidine	C9 H13 N3 O5	cpd:C00475	map00240 Pyrimidine metabolism;map01100 Metabolic pathways	HMDB0000089	Nucleosides, nucleotides, and analogues	Pyrimidine nucleosides	-	--	--	--	--
Com_4360_pos	Glycitein	C16 H12 O5	cpd:C14536	map00943 Isoflavonoid biosynthesis;map01110 Biosynthesis of secondary metabolites	HMDB0005781	Phenylpropanoids and polyketides	Isoflavonoids	Isoflav-2-enes	LMPK12050104	Polyketides [PK]	Flavonoids [PK12]	Isoflavonoids [PK1205]
Com_4664_pos	Corticosterone	C21 H30 O4	cpd:C02140	map00140 Steroid hormone biosynthesis;map01100 Metabolic pathways;map04923 Regulation of lipolysis in adipocytes;map04925 Aldosterone synthesis and secretion;map05020 Prion diseases	HMDB0001547	Lipids and lipid-like molecules	Steroids and steroid derivatives	Hydroxysteroids	LMST02030186	Sterol Lipids [ST]	Steroids [ST02]	C21 steroids (gluco/mineralocorticoids, progestogins) and derivatives [ST0203]
Com_5962_pos	Methionine sulfoxide	C5 H11 N O3 S	cpd:C02989	map00270 Cysteine and methionine metabolism	HMDB0002005	Organic acids and derivatives	Carboxylic acids and derivatives	Amino acids, peptides, and analogues	--	--	--	--
Com_7403_pos	Pyridoxine	C8 H11 N O3	cpd:C00314	map00750 Vitamin B6 metabolism;map01100 Metabolic pathways;map01120 Microbial metabolism in diverse environments	HMDB0000239	Organoheterocyclic compounds	Pyridines and derivatives	Pyridoxines	--	--	--	--
Com_7593_pos	Progesterone	C21 H30 O2	cpd:C00410	map00140 Steroid hormone biosynthesis;map01100 Metabolic pathways;map04114 Oocyte meiosis;map04913 Ovarian steroidogenesis;map04914 Progesterone-mediated oocyte maturation;map04917 Prolactin signaling pathway;map04925 Aldosterone synthesis and secretion;map04927 Cortisol synthesis and secretion;map04934 Cushing's syndrome;map05200 Pathways in cancer;map05215 Prostate cancer;map05224 Breast cancer…	HMDB0001830	Lipids and lipid-like molecules	Steroids and steroid derivatives	Pregnane steroids	LMST02030159	Sterol Lipids [ST]	Steroids [ST02]	C21 steroids (gluco/mineralocorticoids, progestogins) and derivatives [ST0203]
Com_9635_pos	5-Hydroxylysine	C6 H14 N2 O3	cpd:C16741	map00310 Lysine degradation;map01100 Metabolic pathways	HMDB0000450	Organic acids and derivatives	Carboxylic acids and derivatives	Amino acids, peptides, and analogues	--	--	--	--
Com_13513_pos	Phenylacetylglycine	C10 H11 N O3	cpd:C05598	map00360 Phenylalanine metabolism	HMDB0000821	Organic acids and derivatives	Carboxylic acids and derivatives	Amino acids, peptides, and analogues	--	--	--	--
Com_16567_pos	L-Aspartic acid	C4 H7 N O4	cpd:C00049	map00220 Arginine biosynthesis;map00250 Alanine, aspartate and glutamate metabolism;map00260 Glycine, serine and threonine metabolism;map00261 Monobactam biosynthesis;map00270 Cysteine and methionine metabolism;map00300 Lysine biosynthesis;map00340 Histidine metabolism;map00410 beta-Alanine metabolism;map00460 Cyanoamino acid metabolism;map00710 Carbon fixation in photosynthetic organisms;map0076…	HMDB0000191	Organic acids and derivatives	Carboxylic acids and derivatives	Amino acids, peptides, and analogues	--	--	--	--
Com_18180_pos	1-Methyladenosine	C11 H15 N5 O4	cpd:C02494	-	HMDB0003331	Nucleosides, nucleotides, and analogues	Purine nucleosides	-	--	--	--	--
Com_19923_pos	Biopterin	C9 H11 N5 O3	cpd:C06313	-	HMDB0000468	Organoheterocyclic compounds	Pteridines and derivatives	Pterins and derivatives	--	--	--	--
Com_22928_pos	Riboflavin	C17 H20 N4 O6	cpd:C00255	map00740 Riboflavin metabolism;map01100 Metabolic pathways;map01110 Biosynthesis of secondary metabolites;map04977 Vitamin digestion and absorption	HMDB0000244	Organoheterocyclic compounds	Pteridines and derivatives	Alloxazines and isoalloxazines	--	--	--	--
Com_10_pos	Oleamide	C18 H35 N O	cpd:C19670	-	HMDB0002117	Lipids and lipid-like molecules	Fatty Acyls	Fatty amides	LMFA08010004	Fatty Acyls [FA]	Fatty amides [FA08]	Primary amides [FA0801]
Com_24_pos	Hexadecanamide	C16 H33 N O	--	--	HMDB0012273	Lipids and lipid-like molecules	Fatty Acyls	Fatty amides	LMFA08010009	Fatty Acyls [FA]	Fatty amides [FA08]	Primary amides [FA0801]
Com_30_pos	IRH	C18 H32 N8 O4	--	--	--	--	--	--	--	--	--	--
Com_41_pos	Valine	C5 H11 N O2	cpd:C16436	-	HMDB0000883	Organic acids and derivatives	Carboxylic acids and derivatives	Amino acids, peptides, and analogues	--	--	--	--
Com_49_pos	Dl-3-Hydroxynorvaline	C5 H11 N O3	--	--	--	--	--	--	--	--	--	--
Com_59_pos	2-Linoleoyl glycerol	C21 H38 O4	--	--	HMDB0245187	Lipids and lipid-like molecules	Fatty Acyls	Lineolic acids and derivatives	--	--	--	--
Com_66_pos	Styrene	C8 H8	cpd:C07083	map00642 Ethylbenzene degradation;map00643 Styrene degradation;map01100 Metabolic pathways;map01120 Microbial metabolism in diverse environments;map01220 Degradation of aromatic compounds	HMDB0034240	Benzenoids	Benzene and substituted derivatives	Styrenes	--	--	--	--
Com_70_pos	Stearamide	C18 H37 N O	cpd:C13846	-	HMDB0034146	Organic acids and derivatives	Carboximidic acids and derivatives	Carboximidic acids	LMFA08010003	Fatty Acyls [FA]	Fatty amides [FA08]	Primary amides [FA0801]
Com_71_pos	N-(5-Aminopentyl)acetamide	C7 H16 N2 O	--	--	HMDB0002284	Organic acids and derivatives	Carboxylic acids and derivatives	Carboxylic acid derivatives	--	--	--	--
Com_111_pos	N-Methylhydantoin	C4 H6 N2 O2	cpd:C02565	map00330 Arginine and proline metabolism;map01100 Metabolic pathways	HMDB0003646	Organoheterocyclic compounds	Azolines	Imidazolines	--	--	--	--
Com_112_pos	L-Asparagine	C4 H8 N2 O3	cpd:C00152	map00250 Alanine, aspartate and glutamate metabolism;map00460 Cyanoamino acid metabolism;map00970 Aminoacyl-tRNA biosynthesis;map01060 Biosynthesis of plant secondary metabolites;map01100 Metabolic pathways;map01110 Biosynthesis of secondary metabolites;map01230 Biosynthesis of amino acids;map04974 Protein digestion and absorption;map04978 Mineral absorption;map05230 Central carbon metabolism in …	HMDB0000168	Organic acids and derivatives	Carboxylic acids and derivatives	Amino acids, peptides, and analogues	--	--	--	--
Com_115_pos	5-OxoETE	C20 H30 O3	cpd:C14732	map00590 Arachidonic acid metabolism	HMDB0010217	Lipids and lipid-like molecules	Fatty Acyls	Fatty acids and conjugates	--	--	--	--
Com_119_pos	LPC 16:0-SN1	C24 H50 N O7 P	--	--	--	--	--	--	--	--	--	--
Com_122_pos	1-Palmitoylglycerol	C19 H38 O4	--	--	HMDB0245964	Lipids and lipid-like molecules	Glycerolipids	Monoradylglycerols	--	--	--	--
Com_136_pos	PC O-18:2	C26 H50 N O7 P	--	--	--	--	--	--	--	--	--	--
Com_162_pos	SM 8:1;2O/28:1	C41 H81 N2 O6 P	--	--	--	--	--	--	--	--	--	--
Com_163_pos	2-oxopiperidine-3-carbohydrazide	C6 H11 N3 O2	--	--	--	--	--	--	--	--	--	--
Com_185_pos	SM 36:1;2O	C41 H83 N2 O6 P	--	--	--	--	--	--	--	--	--	--
Com_215_pos	LPC 18:2-SN1	C26 H50 N O7 P	--	--	--	--	--	--	--	--	--	--
Com_218_pos	PC O-20:4	C28 H50 N O7 P	--	--	--	--	--	--	--	--	--	--
Com_225_pos	LPC 20:4-SN1	C28 H50 N O7 P	--	--	--	--	--	--	--	--	--	--
Com_226_pos	Arachidonoyl serinol	C23 H39 N O3	--	--	HMDB0013650	Lipids and lipid-like molecules	Fatty Acyls	Fatty amides	LMFA08020072	Fatty Acyls [FA]	Fatty amides [FA08]	N-acyl amines [FA0802]
Com_352_pos	Stearoyl Ethanolamide	C20 H41 N O2	--	--	HMDB0013078	Organic nitrogen compounds	Organonitrogen compounds	Amines	--	--	--	--
Com_366_pos	Tiglic acid	C5 H8 O2	cpd:C08279	-	HMDB0001470	Lipids and lipid-like molecules	Fatty Acyls	Fatty acids and conjugates	LMFA01020030	Fatty Acyls [FA]	Fatty Acids and Conjugates [FA01]	Branched fatty acids [FA0102]
Com_390_pos	3-Methoxy prostaglandin F1α	C21 H38 O6	--	--	--	--	--	--	--	--	--	--
Com_395_pos	LPC 22:6-SN1	C30 H50 N O7 P	--	--	--	--	--	--	--	--	--	--
Com_399_pos	LPC 22:6-SN2	C30 H50 N O7 P	--	--	--	--	--	--	--	--	--	--
Com_415_pos	Hydroxyprogesterone caproate	C27 H40 O4	cpd:C08148	-	HMDB0001830	Lipids and lipid-like molecules	Steroids and steroid derivatives	Pregnane steroids	--	--	--	--
Com_423_pos	LSD-d3	C20 H22 [2]H3 N3 O	--	--	--	--	--	--	--	--	--	--
Com_470_pos	Cyromazine	C6 H10 N6	cpd:C14147	map00791 Atrazine degradation;map01120 Microbial metabolism in diverse environments	HMDB0029862	Organoheterocyclic compounds	Triazines	Aminotriazines	--	--	--	--
Com_502_pos	PC 36:3	C44 H82 N O8 P	cpd:C00157	map00564 Glycerophospholipid metabolism;map00590 Arachidonic acid metabolism;map00591 Linoleic acid metabolism;map00592 alpha-Linolenic acid metabolism;map01100 Metabolic pathways;map01110 Biosynthesis of secondary metabolites;map04723 Retrograde endocannabinoid signaling;map05231 Choline metabolism in cancer	--	--	--	--	LMGP01012194	Glycerophospholipids [GP]	Glycerophosphocholines [GP01]	Diacylglycerophosphocholines [GP0101]
Com_531_pos	9-Oxo-ODE	C18 H30 O3	cpd:C14766	map00591 Linoleic acid metabolism	HMDB0004669	Lipids and lipid-like molecules	Fatty Acyls	Lineolic acids and derivatives	--	--	--	--
Com_569_pos	Nicotinamide N-oxide	C6 H6 N2 O2	--	--	HMDB0002730	Organoheterocyclic compounds	Pyridines and derivatives	Pyridinecarboxylic acids and derivatives	--	--	--	--
Com_608_pos	CAR 20:0	C27 H54 N O4	--	--	--	--	--	--	--	--	--	--
Com_624_pos	Indole	C8 H7 N	cpd:C00463	map00380 Tryptophan metabolism;map00400 Phenylalanine, tyrosine and tryptophan biosynthesis;map00402 Benzoxazinoid biosynthesis;map01100 Metabolic pathways;map01110 Biosynthesis of secondary metabolites;map04974 Protein digestion and absorption	HMDB0000738	Organoheterocyclic compounds	Indoles and derivatives	Indoles	--	--	--	--
Com_630_pos	Dihydrothymine	C5 H8 N2 O2	cpd:C00906	-	HMDB0000079	Organoheterocyclic compounds	Diazines	Pyrimidines and pyrimidine derivatives	--	--	--	--
Com_633_pos	17(S)-HETE	C20 H32 O3	--	--	--	--	--	--	--	--	--	--
Com_636_pos	6-Methylquinoline	C10 H9 N	--	--	HMDB0033115	Organoheterocyclic compounds	Quinolines and derivatives	-	--	--	--	--
Com_684_pos	Palmitic Acid	C16 H32 O2	cpd:C00249	map00061 Fatty acid biosynthesis;map00062 Fatty acid elongation;map00071 Fatty acid degradation;map00073 Cutin, suberine and wax biosynthesis;map01040 Biosynthesis of unsaturated fatty acids;map01060 Biosynthesis of plant secondary metabolites;map01100 Metabolic pathways;map01212 Fatty acid metabolism	HMDB0000220	Lipids and lipid-like molecules	Fatty Acyls	Fatty acids and conjugates	LMFA01010001	Fatty Acyls [FA]	Fatty Acids and Conjugates [FA01]	Straight chain fatty acids [FA0101]
Com_705_pos	DL-Stachydrine	C7 H13 N O2	--	--	--	--	--	--	--	--	--	--
Com_739_pos	CAR 22:1	C29 H56 N O4	--	--	--	--	--	--	--	--	--	--
Com_774_pos	1,4-dihydroxyheptadec-16-en-2-yl acetate	C19 H36 O4	--	--	--	--	--	--	LMFA05000641	Fatty Acyls [FA]	Fatty alcohols [FA05]	_
Com_831_pos	PE O-18:3_20:4	C43 H74 N O7 P	--	--	--	--	--	--	--	--	--	--
Com_870_pos	N1-{4-methyl-2-[(3,4,5-trimethoxybenzylidene)amino]phenyl}acetamide	C19 H22 N2 O4	--	--	--	--	--	--	--	--	--	--
Com_873_pos	2,4-dihydroxyheptadec-16-en-1-yl acetate	C19 H36 O4	--	--	--	--	--	--	LMFA05000640	Fatty Acyls [FA]	Fatty alcohols [FA05]	_
Com_891_pos	5-trans prostaglandin F2β	C20 H34 O5	--	--	--	--	--	--	--	--	--	--
Com_893_pos	D-Proline	C5 H9 N O2	cpd:C00763	map00330 Arginine and proline metabolism;map01100 Metabolic pathways	HMDB0003411	Organic acids and derivatives	Carboxylic acids and derivatives	Amino acids, peptides, and analogues	--	--	--	--
Com_896_pos	5-[(10Z)-14-(3,5-dihydroxyphenyl)tetradec-10-en-1-yl]benzene-1,3-diol	C26 H36 O4	--	--	--	--	--	--	--	--	--	--
Com_918_pos	PC O-18:1	C26 H52 N O7 P	--	--	--	--	--	--	LMGP01020147	Glycerophospholipids [GP]	Glycerophosphocholines [GP01]	1-alkyl,2-acylglycerophosphocholines [GP0102]
Com_937_pos	PC 18:1_18:2	C44 H82 N O8 P	--	--	--	--	--	--	LMGP01012168	Glycerophospholipids [GP]	Glycerophosphocholines [GP01]	Diacylglycerophosphocholines [GP0101]
Com_951_pos	FIBF-d7	C23 H22 [2]H7 F N2 O	--	--	--	--	--	--	--	--	--	--
Com_955_pos	CAR 18:0	C25 H50 N O4	--	--	--	--	--	--	--	--	--	--
Com_956_pos	Norleucine	C6 H13 N O2	--	--	HMDB0251526	Organic acids and derivatives	Carboxylic acids and derivatives	Amino acids, peptides, and analogues	--	--	--	--
Com_966_pos	CAR 5:0	C12 H24 N O4	--	--	--	--	--	--	--	--	--	--
Com_997_pos	N-Acetyl-L-leucine	C8 H15 N O3	cpd:C02710	-	HMDB0011756	Organic acids and derivatives	Carboxylic acids and derivatives	Amino acids, peptides, and analogues	--	--	--	--
Com_1007_pos	Thromboxane B2	C20 H34 O6	cpd:C05963	map00590 Arachidonic acid metabolism;map01100 Metabolic pathways;map04726 Serotonergic synapse;map04976 Bile secretion	HMDB0003252	Lipids and lipid-like molecules	Fatty Acyls	Eicosanoids	LMFA03030002	Fatty Acyls [FA]	Eicosanoids [FA03]	Thromboxanes [FA0303]
Com_1012_pos	PC O-16:0	C24 H50 N O7 P	--	--	--	--	--	--	LMGP01020019	Glycerophospholipids [GP]	Glycerophosphocholines [GP01]	1-alkyl,2-acylglycerophosphocholines [GP0102]
Com_1037_pos	Avocadyne 1-acetate	C19 H34 O4	--	--	HMDB0031048	Lipids and lipid-like molecules	Fatty Acyls	Fatty alcohols	LMFA05000644	Fatty Acyls [FA]	Fatty alcohols [FA05]	_
Com_1068_pos	CAR 22:2	C29 H54 N O4	--	--	--	--	--	--	--	--	--	--
Com_1073_pos	NLK	C16 H31 N5 O5	--	--	--	--	--	--	--	--	--	--
Com_1083_pos	MT-45-d11	C24 H21 [2]H11 N2	--	--	--	--	--	--	--	--	--	--
Com_1089_pos	Cytosine	C4 H5 N3 O	cpd:C00380	map00240 Pyrimidine metabolism;map01100 Metabolic pathways	HMDB0000630	Organoheterocyclic compounds	Diazines	Pyrimidines and pyrimidine derivatives	--	--	--	--
Com_1095_pos	2-Methylpentanedioic acid	C6 H10 O4	--	--	HMDB0000422	Lipids and lipid-like molecules	Fatty Acyls	Fatty acids and conjugates	--	--	--	--
Com_1114_pos	PC 32:2	C40 H76 N O8 P	cpd:C00157	map00564 Glycerophospholipid metabolism;map00590 Arachidonic acid metabolism;map00591 Linoleic acid metabolism;map00592 alpha-Linolenic acid metabolism;map01100 Metabolic pathways;map01110 Biosynthesis of secondary metabolites;map04723 Retrograde endocannabinoid signaling;map05231 Choline metabolism in cancer	--	--	--	--	LMGP01011835	Glycerophospholipids [GP]	Glycerophosphocholines [GP01]	Diacylglycerophosphocholines [GP0101]
Com_1166_pos	Cholecalciferol	C27 H44 O	cpd:C05443	map00100 Steroid biosynthesis;map01100 Metabolic pathways;map04977 Vitamin digestion and absorption;map05323 Rheumatoid arthritis	HMDB0000876	Lipids and lipid-like molecules	Steroids and steroid derivatives	Vitamin D and derivatives	--	--	--	--
Com_1175_pos	Cadaverine	C5 H14 N2	cpd:C01672	map00310 Lysine degradation;map00480 Glutathione metabolism;map00960 Tropane, piperidine and pyridine alkaloid biosynthesis;map01060 Biosynthesis of plant secondary metabolites;map01064 Biosynthesis of alkaloids derived from ornithine, lysine and nicotinic acid;map01100 Metabolic pathways;map01110 Biosynthesis of secondary metabolites;map04974 Protein digestion and absorption	HMDB0002322	Organic nitrogen compounds	Organonitrogen compounds	Amines	--	--	--	--
Com_1181_pos	isoleucine	C6 H13 N O2	cpd:C16434	-	HMDB0033923	Organic acids and derivatives	Carboxylic acids and derivatives	Amino acids, peptides, and analogues	--	--	--	--
Com_1191_pos	CAR 24:2	C31 H58 N O4	--	--	--	--	--	--	--	--	--	--
Com_1215_pos	DLK	C16 H30 N4 O6	--	--	--	--	--	--	--	--	--	--
Com_1270_pos	CAR 22:0	C29 H58 N O4	--	--	--	--	--	--	--	--	--	--
Com_1319_pos	PC O-22:5	C30 H52 N O7 P	--	--	--	--	--	--	--	--	--	--
Com_1321_pos	Piperine	C17 H19 N O3	cpd:C03882	map00960 Tropane, piperidine and pyridine alkaloid biosynthesis;map01064 Biosynthesis of alkaloids derived from ornithine, lysine and nicotinic acid	HMDB0029377	Alkaloids and derivatives	-	-	--	--	--	--
Com_1338_pos	N1-(2,3-dihydro-1,4-benzodioxin-2-ylmethyl)-2,2-dimethylpropanamide	C14 H19 N O3	--	--	--	--	--	--	--	--	--	--
Com_1370_pos	(11E,15Z)-9,10,13-trihydroxyoctadeca-11,15-dienoic acid	C18 H32 O5	--	--	--	--	--	--	--	--	--	--
Com_1392_pos	2-[3-(4-pyridyl)-1H-1,2,4-triazol-5-yl]pyridine	C12 H9 N5	--	--	--	--	--	--	--	--	--	--
Com_1393_pos	Docosanamide	C22 H45 N O	--	--	HMDB0000583	Lipids and lipid-like molecules	Fatty Acyls	Fatty amides	LMFA08010020	Fatty Acyls [FA]	Fatty amides [FA08]	Primary amides [FA0801]
Com_1402_pos	β-Cortolone	C21 H34 O5	--	--	HMDB0013221	Lipids and lipid-like molecules	Glycerophospholipids	Glycerophosphocholines	--	--	--	--
Com_1414_pos	6β-Naltrexol	C20 H25 N O4	--	--	--	--	--	--	--	--	--	--
Com_1438_pos	tert-Butyl N-[1-(aminocarbonyl)-3-methylbutyl]carbamate	C11 H22 N2 O3	--	--	--	--	--	--	--	--	--	--
Com_1454_pos	CAR 24:1	C31 H60 N O4	--	--	--	--	--	--	--	--	--	--
Com_1474_pos	(12Z)-9,10,11-trihydroxyoctadec-12-enoic acid	C18 H34 O5	--	--	--	--	--	--	--	--	--	--
Com_1487_pos	2-hydroxy-6-[(8Z,11Z)-pentadeca-8,11,14-trien-1-yl]benzoic acid	C22 H30 O3	--	--	--	--	--	--	--	--	--	--
Com_1493_pos	16(R)-HETE	C20 H32 O3	cpd:C14778	map00590 Arachidonic acid metabolism	HMDB0004680	Lipids and lipid-like molecules	Fatty Acyls	Eicosanoids	--	--	--	--
Com_1524_pos	DL-Norvaline	C5 H11 N O2	--	--	HMDB0251527	Organic acids and derivatives	Carboxylic acids and derivatives	Amino acids, peptides, and analogues	--	--	--	--
Com_1548_pos	Isoquinoline	C9 H7 N	cpd:C06323	-	HMDB0034244	Organoheterocyclic compounds	Isoquinolines and derivatives	-	--	--	--	--
Com_1553_pos	L-Threonine	C4 H9 N O3	cpd:C00188	map00260 Glycine, serine and threonine metabolism;map00261 Monobactam biosynthesis;map00290 Valine, leucine and isoleucine biosynthesis;map00860 Porphyrin and chlorophyll metabolism;map00970 Aminoacyl-tRNA biosynthesis;map01060 Biosynthesis of plant secondary metabolites;map01100 Metabolic pathways;map01110 Biosynthesis of secondary metabolites;map01120 Microbial metabolism in diverse environment…	HMDB0000167	Organic acids and derivatives	Carboxylic acids and derivatives	Amino acids, peptides, and analogues	--	--	--	--
Com_1583_pos	trans-2-Butene-1,4-dicarboxylic Acid	C6 H8 O4	--	--	HMDB0000393	Lipids and lipid-like molecules	Fatty Acyls	Fatty acids and conjugates	--	--	--	--
Com_1607_pos	LPC 17:0-SN1	C25 H52 N O7 P	--	--	--	--	--	--	--	--	--	--
Com_1627_pos	Ecgonine	C9 H15 N O3	cpd:C10858	map00960 Tropane, piperidine and pyridine alkaloid biosynthesis	HMDB0006548	Alkaloids and derivatives	Tropane alkaloids	-	--	--	--	--
Com_1706_pos	5-amino-2-(dimethylamino)benzoic acid	C9 H12 N2 O2	--	--	--	--	--	--	--	--	--	--
Com_1731_pos	PC 34:1	C42 H82 N O8 P	cpd:C00157	map00564 Glycerophospholipid metabolism;map00590 Arachidonic acid metabolism;map00591 Linoleic acid metabolism;map00592 alpha-Linolenic acid metabolism;map01100 Metabolic pathways;map01110 Biosynthesis of secondary metabolites;map04723 Retrograde endocannabinoid signaling;map05231 Choline metabolism in cancer	--	--	--	--	LMGP01012146	Glycerophospholipids [GP]	Glycerophosphocholines [GP01]	Diacylglycerophosphocholines [GP0101]
Com_1751_pos	PC O-18:0	C26 H54 N O7 P	--	--	--	--	--	--	LMGP01020046	Glycerophospholipids [GP]	Glycerophosphocholines [GP01]	1-alkyl,2-acylglycerophosphocholines [GP0102]
Com_1757_pos	4-Acetamidobutyric Acid	C6 H11 N O3	--	--	HMDB0003681	Organic acids and derivatives	Carboxylic acids and derivatives	Amino acids, peptides, and analogues	--	--	--	--
Com_1778_pos	1H-indene-3-carboxamide	C10 H9 N O	--	--	--	--	--	--	--	--	--	--
Com_1818_pos	2-(2-amino-3-methylbutanamido)-3-phenylpropanoic acid	C14 H20 N2 O3	--	--	--	--	--	--	--	--	--	--
Com_1833_pos	Epigallocatechin	C15 H14 O7	cpd:C12136	map00941 Flavonoid biosynthesis;map01110 Biosynthesis of secondary metabolites	HMDB0038365	Phenylpropanoids and polyketides	Flavonoids	Flavans	LMPK12020004	Polyketides [PK]	Flavonoids [PK12]	Flavans, Flavanols and Leucoanthocyanidins [PK1202]
Com_1843_pos	PE O-16:1_22:4	C43 H78 N O7 P	--	--	--	--	--	--	--	--	--	--
Com_1847_pos	PC O-38:5	C46 H84 N O7 P	--	--	--	--	--	--	LMGP01020267	Glycerophospholipids [GP]	Glycerophosphocholines [GP01]	1-alkyl,2-acylglycerophosphocholines [GP0102]
Com_1856_pos	8(9)-EET Ethanolamide	C22 H37 N O3	--	--	--	--	--	--	--	--	--	--
Com_1914_pos	2,3-Dinor-11β-prostaglandin F2α	C18 H30 O5	--	--	--	--	--	--	--	--	--	--
Com_2001_pos	PC O-34:3	C42 H80 N O7 P	--	--	--	--	--	--	LMGP01020257	Glycerophospholipids [GP]	Glycerophosphocholines [GP01]	1-alkyl,2-acylglycerophosphocholines [GP0102]
Com_2002_pos	2-morpholino-1-phenyl-1-ethanol	C12 H17 N O2	--	--	--	--	--	--	--	--	--	--
Com_2058_pos	PC O-20:3	C28 H52 N O7 P	--	--	--	--	--	--	--	--	--	--
Com_2063_pos	Cafestol	C20 H28 O3	cpd:C09066	-	HMDB0035710	Organoheterocyclic compounds	Naphthofurans	-	--	--	--	--
Com_2076_pos	p-Mentha-1,3,8-triene	C10 H14	--	--	HMDB0037013	Lipids and lipid-like molecules	Prenol lipids	Monoterpenoids	--	--	--	--
Com_2110_pos	L-5-Hydroxytryptophan	C11 H12 N2 O3	cpd:C00643	map00380 Tryptophan metabolism;map01063 Biosynthesis of alkaloids derived from shikimate pathway;map01100 Metabolic pathways;map04726 Serotonergic synapse	HMDB0000472	Organoheterocyclic compounds	Indoles and derivatives	Tryptamines and derivatives	--	--	--	--
Com_2144_pos	trans-3-Indoleacrylic acid	C11 H9 N O2	--	--	HMDB0000734	Organoheterocyclic compounds	Indoles and derivatives	Indoles	--	--	--	--
Com_2146_pos	Eicosapentaenoic acid ethyl ester	C22 H34 O2	cpd:C16184	-	HMDB0249402	Lipids and lipid-like molecules	Fatty Acyls	Fatty acid esters	--	--	--	--
Com_2179_pos	PC O-36:5	C44 H80 N O7 P	--	--	--	--	--	--	LMGP01020259	Glycerophospholipids [GP]	Glycerophosphocholines [GP01]	1-alkyl,2-acylglycerophosphocholines [GP0102]
Com_2202_pos	Morphine	C17 H19 N O3	cpd:C01516	map00950 Isoquinoline alkaloid biosynthesis;map00982 Drug metabolism - cytochrome P450;map01063 Biosynthesis of alkaloids derived from shikimate pathway;map01100 Metabolic pathways;map01110 Biosynthesis of secondary metabolites;map04080 Neuroactive ligand-receptor interaction	HMDB0014440	Alkaloids and derivatives	Morphinans	-	--	--	--	--
Com_2246_pos	3,3-dimethyl-5-oxo-5-[(3-phenyl-1H-pyrazol-5-yl)amino]pentanoic acid	C16 H19 N3 O3	--	--	--	--	--	--	--	--	--	--
Com_2273_pos	PC 18:2_19:2	C45 H82 N O8 P	--	--	--	--	--	--	--	--	--	--
Com_2375_pos	Spermidine	C7 H19 N3	cpd:C00315	map00330 Arginine and proline metabolism;map00410 beta-Alanine metabolism;map00480 Glutathione metabolism;map00940 Phenylpropanoid biosynthesis;map01100 Metabolic pathways;map02010 ABC transporters;map04976 Bile secretion	HMDB0001257	Organic nitrogen compounds	Organonitrogen compounds	Amines	--	--	--	--
Com_2489_pos	2-Oxindole	C8 H7 N O	cpd:C12312	map00402 Benzoxazinoid biosynthesis;map01110 Biosynthesis of secondary metabolites	HMDB0244886	Organoheterocyclic compounds	Indoles and derivatives	Hydroxyindoles	--	--	--	--
Com_2509_pos	L-Hydroxyproline	C5 H9 N O3	cpd:C01157	map00330 Arginine and proline metabolism;map01100 Metabolic pathways	HMDB0000725	Organic acids and derivatives	Carboxylic acids and derivatives	Amino acids, peptides, and analogues	--	--	--	--
Com_2561_pos	L-Ornithine	C5 H12 N2 O2	cpd:C00077	map00220 Arginine biosynthesis;map00330 Arginine and proline metabolism;map00472 D-Arginine and D-ornithine metabolism;map00480 Glutathione metabolism;map01060 Biosynthesis of plant secondary metabolites;map01064 Biosynthesis of alkaloids derived from ornithine, lysine and nicotinic acid;map01100 Metabolic pathways;map01110 Biosynthesis of secondary metabolites;map01130 Biosynthesis of antibiotic…	HMDB0000214	Organic acids and derivatives	Carboxylic acids and derivatives	Amino acids, peptides, and analogues	--	--	--	--
Com_2592_pos	o-Cresol	C7 H8 O	cpd:C01542	map00623 Toluene degradation;map01100 Metabolic pathways;map01120 Microbial metabolism in diverse environments;map01220 Degradation of aromatic compounds	HMDB0002055	Benzenoids	Phenols	Cresols	--	--	--	--
Com_2598_pos	LPC 38:6	C46 H82 N O7 P	--	--	--	--	--	--	--	--	--	--
Com_2612_pos	1,7-Diphenylhept-4-en-3-one	C19 H20 O	--	--	HMDB0031873	Phenylpropanoids and polyketides	Diarylheptanoids	Linear diarylheptanoids	--	--	--	--
Com_2640_pos	1-(4-benzylpiperazino)-2-(pyridin-2-ylamino)propan-1-one	C19 H24 N4 O	--	--	--	--	--	--	--	--	--	--
Com_2653_pos	Stanozolol	C21 H32 N2 O	cpd:C07311	-	HMDB0003116	Lipids and lipid-like molecules	Steroids and steroid derivatives	Estrane steroids	--	--	--	--
Com_2697_pos	methyl 4-methyl-2-oxo-2H-pyran-6-carboxylate	C8 H8 O4	--	--	--	--	--	--	--	--	--	--
Com_2706_pos	(+)-Evodiamine	C19 H17 N3 O	cpd:C09187	-	--	--	--	--	--	--	--	--
Com_2723_pos	N1-bicyclo[2.2.2]oct-2-ylbenzamide	C15 H19 N O	--	--	--	--	--	--	--	--	--	--
Com_2739_pos	Gly-Val	C7 H14 N2 O3	--	--	HMDB0028854	Organic acids and derivatives	Carboxylic acids and derivatives	Amino acids, peptides, and analogues	--	--	--	--
Com_2755_pos	Palmitoylcarnitine	C23 H45 N O4	--	--	HMDB0000222	Lipids and lipid-like molecules	Fatty Acyls	Fatty acid esters	LMFA07070004	Fatty Acyls [FA]	Fatty esters [FA07]	Fatty acyl carnitines [FA0707]
Com_2758_pos	EPK	C16 H28 N4 O6	--	--	--	--	--	--	--	--	--	--
Com_2784_pos	LPC 20:1-SN1	C28 H56 N O7 P	--	--	--	--	--	--	--	--	--	--
Com_2796_pos	1-(2-methoxy-4-nitrophenyl)pyrrolidine	C11 H14 N2 O3	--	--	--	--	--	--	--	--	--	--
Com_2798_pos	4-(3,4-dihydro-2H-1,5-benzodioxepin-7-ylamino)-4-oxobutanoic acid	C13 H15 N O5	--	--	--	--	--	--	--	--	--	--
Com_2822_pos	Nervonic ceramide	C42 H81 N O3	--	--	--	--	--	--	--	--	--	--
Com_2829_pos	1-(3,4-dimethoxyphenyl)ethan-1-one oxime	C10 H13 N O3	--	--	--	--	--	--	--	--	--	--
Com_2834_pos	1-[4-(1-adamantyl)phenoxy]-3-piperidinopropan-2-ol hydrochloride	C24 H35 N O2	--	--	--	--	--	--	--	--	--	--
Com_2852_pos	Monoolein	C21 H40 O4	--	--	HMDB0254854	Lipids and lipid-like molecules	Glycerolipids	Monoradylglycerols	--	--	--	--
Com_2857_pos	LPC 20:3-SN1	C28 H52 N O7 P	--	--	--	--	--	--	--	--	--	--
Com_2919_pos	CAR 24:3	C31 H56 N O4	--	--	--	--	--	--	--	--	--	--
Com_2946_pos	QNK	C15 H28 N6 O6	--	--	--	--	--	--	--	--	--	--
Com_3006_pos	Pyroglutamic acid	C5 H7 N O3	cpd:C01879	map00480 Glutathione metabolism	HMDB0000267	Organic acids and derivatives	Carboxylic acids and derivatives	Amino acids, peptides, and analogues	--	--	--	--
Com_3018_pos	D-glutamine	C5 H10 N2 O3	cpd:C00819	map00471 D-Glutamine and D-glutamate metabolism;map01100 Metabolic pathways	HMDB0003423	Organic acids and derivatives	Carboxylic acids and derivatives	Amino acids, peptides, and analogues	--	--	--	--
Com_3076_pos	2-Benzyl-5-[(3S)-1-isopropyl-3-pyrrolidinyl]-1,3,4-oxadiazole	C16 H21 N3 O	--	--	--	--	--	--	--	--	--	--
Com_3121_pos	PC O-36:4	C44 H82 N O7 P	--	--	--	--	--	--	LMGP01020270	Glycerophospholipids [GP]	Glycerophosphocholines [GP01]	1-alkyl,2-acylglycerophosphocholines [GP0102]
Com_3137_pos	PE O-18:2_20:4	C43 H76 N O7 P	--	--	--	--	--	--	--	--	--	--
Com_3138_pos	N-Acetyl-DL-valine	C7 H13 N O3	--	--	HMDB0011757	Organic acids and derivatives	Carboxylic acids and derivatives	Amino acids, peptides, and analogues	--	--	--	--
Com_3169_pos	DL-α-Aminocaprylic acid	C8 H17 N O2	--	--	HMDB0000991	Organic acids and derivatives	Carboxylic acids and derivatives	Amino acids, peptides, and analogues	--	--	--	--
Com_3195_pos	Vasicinone	C11 H10 N2 O2	cpd:C10744	-	HMDB0259770	Organoheterocyclic compounds	Diazanaphthalenes	Benzodiazines	--	--	--	--
Com_3224_pos	LPC 38:5	C46 H84 N O7 P	--	--	--	--	--	--	--	--	--	--
Com_3267_pos	Coenzyme Q2	C19 H26 O4	cpd:C00399	map00130 Ubiquinone and other terpenoid-quinone biosynthesis;map00190 Oxidative phosphorylation;map01100 Metabolic pathways;map01110 Biosynthesis of secondary metabolites;map02020 Two-component system	HMDB0006709	Lipids and lipid-like molecules	Prenol lipids	Quinone and hydroquinone lipids	--	--	--	--
Com_3277_pos	U-44069	C21 H34 O4	--	--	--	--	--	--	--	--	--	--
Com_3279_pos	Physostigmine	C15 H21 N3 O2	cpd:C06535	map01063 Biosynthesis of alkaloids derived from shikimate pathway;map01110 Biosynthesis of secondary metabolites	HMDB0015116	Organoheterocyclic compounds	Indoles and derivatives	Pyrroloindoles	--	--	--	--
Com_3298_pos	2-Amino-1,3,4-octadecanetriol	C18 H39 N O3	cpd:C12144	map00600 Sphingolipid metabolism;map01100 Metabolic pathways	--	--	--	--	--	--	--	--
Com_3304_pos	LPC 34:1	C42 H84 N O7 P	--	--	--	--	--	--	--	--	--	--
Com_3323_pos	3-amino-4-(propylamino)cyclobut-3-ene-1,2-dione	C7 H10 N2 O2	--	--	--	--	--	--	--	--	--	--
Com_3326_pos	PC O-34:1	C42 H84 N O7 P	--	--	--	--	--	--	LMGP01020261	Glycerophospholipids [GP]	Glycerophosphocholines [GP01]	1-alkyl,2-acylglycerophosphocholines [GP0102]
Com_3349_pos	SM 8:1;2O/32:0	C45 H91 N2 O6 P	--	--	--	--	--	--	--	--	--	--
Com_3356_pos	2-Pyridylacetic acid	C7 H7 N O2	--	--	HMDB0060722	Organoheterocyclic compounds	Pyridines and derivatives	-	--	--	--	--
Com_3391_pos	PC O-20:5	C28 H48 N O7 P	--	--	--	--	--	--	--	--	--	--
Com_3422_pos	Ethyl oleate	C20 H38 O2	--	--	HMDB0034451	Lipids and lipid-like molecules	Fatty Acyls	Fatty acid esters	LMFA07010880	Fatty Acyls [FA]	Fatty esters [FA07]	Short fatty esters [FA0710]
Com_3454_pos	LPC 16:1-SN1	C24 H48 N O7 P	--	--	--	--	--	--	--	--	--	--
Com_3468_pos	o-Toluic Acid	C8 H8 O2	cpd:C07215	map00622 Xylene degradation;map01100 Metabolic pathways;map01120 Microbial metabolism in diverse environments;map01220 Degradation of aromatic compounds	HMDB0002340	Benzenoids	Benzene and substituted derivatives	Benzoic acids and derivatives	--	--	--	--
Com_3485_pos	PC 38:4	C46 H84 N O8 P	cpd:C00157	map00564 Glycerophospholipid metabolism;map00590 Arachidonic acid metabolism;map00591 Linoleic acid metabolism;map00592 alpha-Linolenic acid metabolism;map01100 Metabolic pathways;map01110 Biosynthesis of secondary metabolites;map04723 Retrograde endocannabinoid signaling;map05231 Choline metabolism in cancer	--	--	--	--	LMGP01012206	Glycerophospholipids [GP]	Glycerophosphocholines [GP01]	Diacylglycerophosphocholines [GP0101]
Com_3492_pos	5-(hydroxymethyl)-4-methoxy-2,5-dihydrofuran-2-one	C6 H8 O4	--	--	--	--	--	--	--	--	--	--
Com_3537_pos	ethyl 2-amino-8H-indeno[2,1-b]thiophene-3-carboxylate	C14 H13 N O2 S	--	--	--	--	--	--	--	--	--	--
Com_3580_pos	cis-7-Hexadecenoic Acid	C16 H30 O2	--	--	--	--	--	--	--	--	--	--
Com_3609_pos	Anthranilic acid	C7 H7 N O2	cpd:C00108	map00380 Tryptophan metabolism;map00400 Phenylalanine, tyrosine and tryptophan biosynthesis;map00405 Phenazine biosynthesis;map00621 Dioxin degradation;map00627 Aminobenzoate degradation;map01058 Acridone alkaloid biosynthesis;map01060 Biosynthesis of plant secondary metabolites;map01061 Biosynthesis of phenylpropanoids;map01063 Biosynthesis of alkaloids derived from shikimate pathway;map01070 Bi…	HMDB0001123	Benzenoids	Benzene and substituted derivatives	Benzoic acids and derivatives	--	--	--	--
Com_3630_pos	1-Nitrosopiperidine (NPIP)	C5 H10 N2 O	cpd:C19284	-	--	--	--	--	--	--	--	--
Com_3636_pos	CAR 18:2	C25 H46 N O4	--	--	--	--	--	--	--	--	--	--
Com_3655_pos	Methyl-2-aminobenzoate	C8 H9 N O2	cpd:C20634	-	--	--	--	--	--	--	--	--
Com_3678_pos	octadec-9-ynoic acid	C18 H32 O2	--	--	--	--	--	--	--	--	--	--
Com_3690_pos	LPC 15:0-SN1	C23 H48 N O7 P	--	--	--	--	--	--	--	--	--	--
Com_3696_pos	LPE 40:7	C45 H78 N O7 P	--	--	--	--	--	--	--	--	--	--
Com_3718_pos	2-methyl-2,3,4,5-tetrahydro-1,5-benzoxazepin-4-one	C10 H11 N O2	--	--	--	--	--	--	--	--	--	--
Com_3723_pos	PC O-36:6	C44 H78 N O7 P	--	--	--	--	--	--	--	--	--	--
Com_3797_pos	PE 20:3_20:3	C45 H78 N O8 P	--	--	--	--	--	--	LMGP02010924	Glycerophospholipids [GP]	Glycerophosphoethanolamines [GP02]	Diacylglycerophosphoethanolamines [GP0201]
Com_3799_pos	Monolaurin	C15 H30 O4	--	--	HMDB0245396	Lipids and lipid-like molecules	Glycerolipids	Monoradylglycerols	--	--	--	--
Com_3817_pos	Quinoline	C9 H7 N	cpd:C06413	-	HMDB0033731	Organoheterocyclic compounds	Quinolines and derivatives	-	--	--	--	--
Com_3821_pos	PC 35:2	C43 H82 N O8 P	cpd:C00157	map00564 Glycerophospholipid metabolism;map00590 Arachidonic acid metabolism;map00591 Linoleic acid metabolism;map00592 alpha-Linolenic acid metabolism;map01100 Metabolic pathways;map01110 Biosynthesis of secondary metabolites;map04723 Retrograde endocannabinoid signaling;map05231 Choline metabolism in cancer	--	--	--	--	LMGP01012036	Glycerophospholipids [GP]	Glycerophosphocholines [GP01]	Diacylglycerophosphocholines [GP0101]
Com_3860_pos	LPC 22:4-SN1	C30 H54 N O7 P	--	--	--	--	--	--	--	--	--	--
Com_3878_pos	PC 37:4	C45 H82 N O8 P	cpd:C00157	map00564 Glycerophospholipid metabolism;map00590 Arachidonic acid metabolism;map00591 Linoleic acid metabolism;map00592 alpha-Linolenic acid metabolism;map01100 Metabolic pathways;map01110 Biosynthesis of secondary metabolites;map04723 Retrograde endocannabinoid signaling;map05231 Choline metabolism in cancer	--	--	--	--	LMGP01012070	Glycerophospholipids [GP]	Glycerophosphocholines [GP01]	Diacylglycerophosphocholines [GP0101]
Com_4041_pos	1-Methylguanine	C6 H7 N5 O	cpd:C04152	-	HMDB0003282	Organoheterocyclic compounds	Imidazopyrimidines	Purines and purine derivatives	--	--	--	--
Com_4062_pos	D-Phenylalanine	C9 H11 N O2	cpd:C02265	map00360 Phenylalanine metabolism;map04742 Taste transduction	HMDB0250791	Organic acids and derivatives	Carboxylic acids and derivatives	Amino acids, peptides, and analogues	--	--	--	--
Com_4075_pos	Perillartine	C10 H15 N O	--	--	HMDB0035652	Lipids and lipid-like molecules	Prenol lipids	Monoterpenoids	--	--	--	--
Com_4090_pos	N-Acetylmethionine	C7 H13 N O3 S	cpd:C02712	-	HMDB0011745	Organic acids and derivatives	Carboxylic acids and derivatives	Amino acids, peptides, and analogues	--	--	--	--
Com_4099_pos	3-amino-2-phenyl-2H-pyrazolo[4,3-c]pyridine-4,6-diol	C12 H10 N4 O2	--	--	--	--	--	--	--	--	--	--
Com_4120_pos	1-Acetylimidazole	C5 H6 N2 O	cpd:C02560	-	HMDB0243814	Organoheterocyclic compounds	Azoles	Imidazoles	--	--	--	--
Com_4175_pos	15-Keto prostaglandin F1α	C20 H34 O5	--	--	--	--	--	--	--	--	--	--
Com_4209_pos	Ethylmalonate	C5 H8 O4	--	--	HMDB0000622	Lipids and lipid-like molecules	Fatty Acyls	Fatty acids and conjugates	--	--	--	--
Com_4224_pos	N-Acetylputrescine	C6 H14 N2 O	cpd:C02714	map00330 Arginine and proline metabolism;map01100 Metabolic pathways	HMDB0002064	Organic acids and derivatives	Carboximidic acids and derivatives	Carboximidic acids	--	--	--	--
Com_4225_pos	Caprolactam	C6 H11 N O	cpd:C06593	map00930 Caprolactam degradation;map01100 Metabolic pathways;map01120 Microbial metabolism in diverse environments	HMDB0062769	Organoheterocyclic compounds	Lactams	Caprolactams	--	--	--	--
Com_4289_pos	LPC 20:2-SN1	C28 H54 N O7 P	--	--	--	--	--	--	--	--	--	--
Com_4305_pos	JWH 412 N-(5-hydroxypentyl) metabolite	C24 H22 F N O2	--	--	--	--	--	--	--	--	--	--
Com_4311_pos	Dopamine	C8 H11 N O2	cpd:C03758	map00350 Tyrosine metabolism;map00950 Isoquinoline alkaloid biosynthesis;map00965 Betalain biosynthesis;map01060 Biosynthesis of plant secondary metabolites;map01063 Biosynthesis of alkaloids derived from shikimate pathway;map01100 Metabolic pathways;map01110 Biosynthesis of secondary metabolites;map04024 cAMP signaling pathway;map04080 Neuroactive ligand-receptor interaction;map04540 Gap junctio…	HMDB0000073	Benzenoids	Phenols	Benzenediols	--	--	--	--
Com_4355_pos	PC 16:4_16:4	C40 H64 N O8 P	--	--	--	--	--	--	--	--	--	--
Com_4372_pos	(±)17(18)-EpETE	C20 H30 O3	--	--	--	--	--	--	--	--	--	--
Com_4398_pos	morpholino(quinolin-6-yl)methanone	C14 H14 N2 O2	--	--	--	--	--	--	--	--	--	--
Com_4402_pos	4-methyl-6-[(4-methylphenyl)thio]-2-(2-pyridyl)pyrimidine	C17 H15 N3 S	--	--	--	--	--	--	--	--	--	--
Com_4420_pos	Benzamidine	C7 H8 N2	cpd:C01784	-	HMDB0248970	Benzenoids	Benzene and substituted derivatives	-	--	--	--	--
Com_4457_pos	2-[(3S)-1-Benzyl-3-pyrrolidinyl]-1,3-benzothiazole	C18 H18 N2 S	--	--	--	--	--	--	--	--	--	--
Com_4490_pos	8,8-dimethyl-2-phenyl-4H,8H-pyrano[2,3-h]chromen-4-one	C20 H16 O3	--	--	--	--	--	--	--	--	--	--
Com_4522_pos	CAR 22:7	C29 H44 N O4	--	--	--	--	--	--	--	--	--	--
Com_4619_pos	8-Isoprostaglandin F1α	C20 H36 O5	--	--	--	--	--	--	--	--	--	--
Com_4639_pos	CAR 26:2	C33 H62 N O4	--	--	--	--	--	--	--	--	--	--
Com_4652_pos	Aspartic acid	C4 H7 N O4	cpd:C16433	-	HMDB0006483	Organic acids and derivatives	Carboxylic acids and derivatives	Amino acids, peptides, and analogues	--	--	--	--
Com_4668_pos	4,7,8-trimethoxyfuro[2,3-b]quinoline	C14 H13 N O4	--	--	--	--	--	--	--	--	--	--
Com_4694_pos	N-[(4-hydroxy-3-methoxyphenyl)methyl]-8-methylnonanamide	C18 H29 N O3	--	--	--	--	--	--	--	--	--	--
Com_4695_pos	PC O-16:1	C24 H48 N O7 P	--	--	--	--	--	--	--	--	--	--
Com_4754_pos	indoline-2-carboxylic acid	C9 H9 N O2	--	--	--	--	--	--	--	--	--	--
Com_4755_pos	Phenylpropiolic acid	C9 H6 O2	--	--	HMDB0002359	Benzenoids	Benzene and substituted derivatives	-	--	--	--	--
Com_4769_pos	Sedanolide	C12 H18 O2	--	--	HMDB0302242	Organoheterocyclic compounds	Isobenzofurans	-	--	--	--	--
Com_4777_pos	HPK	C17 H28 N6 O4	--	--	--	--	--	--	--	--	--	--
Com_4783_pos	Levalbuterol	C13 H21 N O3	cpd:C11770	-	HMDB0001937	Benzenoids	Benzene and substituted derivatives	Benzyl alcohols	--	--	--	--
Com_4805_pos	Phosphocholine	C5 H14 N O4 P	cpd:C00588	map00564 Glycerophospholipid metabolism;map01100 Metabolic pathways;map05231 Choline metabolism in cancer	HMDB0001565	Organic nitrogen compounds	Organonitrogen compounds	Quaternary ammonium salts	--	--	--	--
Com_4810_pos	CAR 26:3	C33 H60 N O4	--	--	--	--	--	--	--	--	--	--
Com_4860_pos	L-Glutamate	C5 H9 N O4	cpd:C00025	map00220 Arginine biosynthesis;map00250 Alanine, aspartate and glutamate metabolism;map00330 Arginine and proline metabolism;map00332 Carbapenem biosynthesis;map00340 Histidine metabolism;map00430 Taurine and hypotaurine metabolism;map00471 D-Glutamine and D-glutamate metabolism;map00480 Glutathione metabolism;map00524 Neomycin, kanamycin and gentamicin biosynthesis;map00630 Glyoxylate and dicarb…	HMDB0060475	Organic acids and derivatives	Carboxylic acids and derivatives	Amino acids, peptides, and analogues	--	--	--	--
Com_4916_pos	LPC 18:3-SN1	C26 H48 N O7 P	--	--	--	--	--	--	--	--	--	--
Com_4921_pos	Methyl palmitate	C17 H34 O2	cpd:C16995	-	HMDB0061859	Lipids and lipid-like molecules	Fatty Acyls	Fatty acid esters	--	--	--	--
Com_4968_pos	4-Hydroxyisoleucine	C6 H13 N O3	--	--	--	--	--	--	--	--	--	--
Com_4985_pos	Tramadol N-Oxide	C16 H25 N O3	--	--	--	--	--	--	--	--	--	--
Com_4987_pos	EKK	C17 H33 N5 O6	--	--	--	--	--	--	--	--	--	--
Com_5084_pos	6-Methylflavone	C16 H12 O2	--	--	--	--	--	--	--	--	--	--
Com_5089_pos	PPK	C16 H28 N4 O4	--	--	--	--	--	--	--	--	--	--
Com_5149_pos	Andrographolide	C20 H30 O5	cpd:C20214	-	HMDB0248395	Organoheterocyclic compounds	Lactones	Gamma butyrolactones	--	--	--	--
Com_5155_pos	Venlafaxine N-Oxide	C17 H27 N O3	--	--	--	--	--	--	--	--	--	--
Com_5164_pos	SPH	C14 H21 N5 O5	--	--	HMDB0000252	Organic nitrogen compounds	Organonitrogen compounds	Amines	--	--	--	--
Com_5329_pos	Methylimidazoleacetic acid	C6 H8 N2 O2	cpd:C05828	map00340 Histidine metabolism	HMDB0002820	Organoheterocyclic compounds	Azoles	Imidazoles	--	--	--	--
Com_5344_pos	16-Heptadecyne-1,2,4-triol	C17 H32 O3	--	--	--	--	--	--	--	--	--	--
Com_5351_pos	Hydroquinone	C6 H6 O2	cpd:C00530	map00350 Tyrosine metabolism;map00361 Chlorocyclohexane and chlorobenzene degradation;map00362 Benzoate degradation;map00363 Bisphenol degradation;map00627 Aminobenzoate degradation;map01100 Metabolic pathways;map01120 Microbial metabolism in diverse environments	HMDB0002434	Benzenoids	Phenols	Benzenediols	--	--	--	--
Com_5422_pos	GKK	C14 H29 N5 O4	--	--	--	--	--	--	--	--	--	--
Com_5437_pos	D-Ala-D-Ala	C6 H12 N2 O3	cpd:C00993	map00473 D-Alanine metabolism;map00550 Peptidoglycan biosynthesis;map01100 Metabolic pathways;map01502 Vancomycin resistance	HMDB0244385	Organic acids and derivatives	Carboxylic acids and derivatives	Amino acids, peptides, and analogues	--	--	--	--
Com_5451_pos	13-HPODE	C18 H32 O4	cpd:C04717	map00591 Linoleic acid metabolism;map01100 Metabolic pathways	HMDB0003871	Lipids and lipid-like molecules	Fatty Acyls	Lineolic acids and derivatives	LMFA02000034	Fatty Acyls [FA]	Octadecanoids [FA02]	Other Octadecanoids [FA0200]
Com_5494_pos	Methylmalonate	C4 H6 O4	cpd:C02170	map00240 Pyrimidine metabolism;map00280 Valine, leucine and isoleucine degradation;map00640 Propanoate metabolism	HMDB0000202	Organic acids and derivatives	Carboxylic acids and derivatives	Dicarboxylic acids and derivatives	--	--	--	--
Com_5525_pos	1,2-dihydroxyheptadec-16-yn-4-yl acetate	C19 H34 O4	--	--	--	--	--	--	LMFA05000645	Fatty Acyls [FA]	Fatty alcohols [FA05]	_
Com_5546_pos	Oleoyl ethylamide	C20 H39 N O	--	--	--	--	--	--	--	--	--	--
Com_5548_pos	Cer 18:1;2O/20:3	C38 H69 N O3	--	--	--	--	--	--	--	--	--	--
Com_5606_pos	KNK	C16 H32 N6 O5	--	--	--	--	--	--	--	--	--	--
Com_5608_pos	Zolpidem-d6	C19 H15 [2]H6 N3 O	--	--	--	--	--	--	--	--	--	--
Com_5628_pos	18-HETE	C20 H32 O3	--	--	HMDB0062302	Lipids and lipid-like molecules	Fatty Acyls	Eicosanoids	LMFA03060092	Fatty Acyls [FA]	Eicosanoids [FA03]	Hydroxy/hydroperoxyeicosatetraenoic acids [FA0306]
Com_5634_pos	4-Methoxycinnamaldehyde	C10 H10 O2	cpd:C10475	-	HMDB0032611	Phenylpropanoids and polyketides	Cinnamaldehydes	-	--	--	--	--
Com_5635_pos	2-Benzyl-5-[(3S)-1-cyclobutyl-3-pyrrolidinyl]-1,3,4-oxadiazole	C17 H21 N3 O	--	--	--	--	--	--	--	--	--	--
Com_5653_pos	N-α-L-Acetyl-arginine	C8 H16 N4 O3	--	--	HMDB0004620	Organic acids and derivatives	Carboxylic acids and derivatives	Amino acids, peptides, and analogues	--	--	--	--
Com_5668_pos	Cyclohexyl fentanyl-d5	C26 H29 [2]H5 N2 O	--	--	--	--	--	--	--	--	--	--
Com_5768_pos	PC O-30:1	C38 H76 N O7 P	--	--	--	--	--	--	LMGP01020179	Glycerophospholipids [GP]	Glycerophosphocholines [GP01]	1-alkyl,2-acylglycerophosphocholines [GP0102]
Com_5774_pos	Acetanilide	C8 H9 N O	cpd:C07565	-	HMDB0001250	Benzenoids	Benzene and substituted derivatives	-	--	--	--	--
Com_5775_pos	Cer 18:1;2O/16:1	C34 H65 N O3	--	--	--	--	--	--	--	--	--	--
Com_5779_pos	INK	C16 H31 N5 O5	--	--	--	--	--	--	--	--	--	--
Com_5783_pos	PC 19:2_19:2	C46 H84 N O8 P	--	--	--	--	--	--	--	--	--	--
Com_5808_pos	Dehydroepiandrosterone (DHEA)	C19 H28 O2	cpd:C01227	map00140 Steroid hormone biosynthesis;map00984 Steroid degradation;map01100 Metabolic pathways;map01120 Microbial metabolism in diverse environments;map04913 Ovarian steroidogenesis;map05200 Pathways in cancer;map05215 Prostate cancer	--	--	--	--	--	--	--	--
Com_5830_pos	PC O-22:4	C30 H54 N O7 P	--	--	--	--	--	--	--	--	--	--
Com_5877_pos	LPC O-17:1	C25 H52 N O6 P	--	--	--	--	--	--	--	--	--	--
Com_5892_pos	3-Hydroxyropivacaine	C17 H26 N2 O2	--	--	HMDB0060962	Organic acids and derivatives	Carboxylic acids and derivatives	Amino acids, peptides, and analogues	--	--	--	--
Com_5920_pos	trans-3-Hexenoic acid	C6 H10 O2	--	--	--	--	--	--	--	--	--	--
Com_5928_pos	Adenine	C5 H5 N5	cpd:C00147	map00230 Purine metabolism;map00908 Zeatin biosynthesis;map01100 Metabolic pathways	HMDB0000034	Organoheterocyclic compounds	Imidazopyrimidines	Purines and purine derivatives	--	--	--	--
Com_5946_pos	2-Hydroxyphenylalanine	C9 H11 N O3	--	--	HMDB0006050	Organic acids and derivatives	Carboxylic acids and derivatives	Amino acids, peptides, and analogues	--	--	--	--
Com_5971_pos	KMH	C17 H30 N6 O4 S	--	--	--	--	--	--	--	--	--	--
Com_5984_pos	Octanedioic acid	C8 H14 O4	cpd:C08278	-	HMDB0000893	Lipids and lipid-like molecules	Fatty Acyls	Fatty acids and conjugates	--	--	--	--
Com_6014_pos	3-(5-phenyl-1,3-oxazol-2-yl)-4-(trifluoromethyl)pyridine	C15 H9 F3 N2 O	--	--	--	--	--	--	--	--	--	--
Com_6021_pos	Cer 18:1;2O/16:0	C34 H67 N O3	--	--	--	--	--	--	--	--	--	--
Com_6055_pos	LPC 20:1	C28 H56 N O7 P	cpd:C04230	map00564 Glycerophospholipid metabolism;map05231 Choline metabolism in cancer	--	--	--	--	LMGP01050131	Glycerophospholipids [GP]	Glycerophosphocholines [GP01]	Monoacylglycerophosphocholines [GP0105]
Com_6061_pos	(±)11(12)-EET	C20 H32 O3	--	--	--	--	--	--	--	--	--	--
Com_6070_pos	PC O-32:1	C40 H80 N O7 P	--	--	--	--	--	--	LMGP01020196	Glycerophospholipids [GP]	Glycerophosphocholines [GP01]	1-alkyl,2-acylglycerophosphocholines [GP0102]
Com_6127_pos	L-(+)-Citrulline	C6 H13 N3 O3	cpd:C00327	map00220 Arginine biosynthesis;map01100 Metabolic pathways;map01110 Biosynthesis of secondary metabolites;map01130 Biosynthesis of antibiotics;map01230 Biosynthesis of amino acids	--	--	--	--	--	--	--	--
Com_6146_pos	Cytisine	C11 H14 N2 O	cpd:C10763	map00960 Tropane, piperidine and pyridine alkaloid biosynthesis;map01064 Biosynthesis of alkaloids derived from ornithine, lysine and nicotinic acid;map01110 Biosynthesis of secondary metabolites	--	--	--	--	--	--	--	--
Com_6181_pos	LPC 20:5-SN1	C28 H48 N O7 P	--	--	--	--	--	--	--	--	--	--
Com_6241_pos	GLK	C14 H28 N4 O4	--	--	--	--	--	--	--	--	--	--
Com_6406_pos	Υ-L-Glutamyl-L-glutamic acid	C10 H16 N2 O7	cpd:C05282	-	--	--	--	--	--	--	--	--
Com_6445_pos	PC O-38:7	C46 H80 N O7 P	--	--	--	--	--	--	--	--	--	--
Com_6471_pos	PE O-18:2_14:0	C37 H72 N O7 P	--	--	--	--	--	--	--	--	--	--
Com_6472_pos	PE O-16:1_16:1	C37 H72 N O7 P	--	--	--	--	--	--	--	--	--	--
Com_6528_pos	N'1-(6-methylpyridazin-3-yl)-4-chlorobenzene-1-carbohydrazide	C12 H11 Cl N4 O	--	--	--	--	--	--	--	--	--	--
Com_6539_pos	(±)8-HEPE	C20 H30 O3	--	--	--	--	--	--	--	--	--	--
Com_6547_pos	3-Hydroxylidocaine	C14 H22 N2 O2	cpd:C16560	map00982 Drug metabolism - cytochrome P450	HMDB0060655	Organic acids and derivatives	Carboxylic acids and derivatives	Amino acids, peptides, and analogues	--	--	--	--
Com_6551_pos	Arachidonoyl amide	C20 H33 N O	--	--	--	--	--	--	LMFA08010007	Fatty Acyls [FA]	Fatty amides [FA08]	Primary amides [FA0801]
Com_6561_pos	Azetidine-2-carboxylic acid	C4 H7 N O2	cpd:C08267	-	HMDB0248797	Organoheterocyclic compounds	Azetidines	Azetidinecarboxylic acids or derivatives	--	--	--	--
Com_6563_pos	ethyl 2-[(6-oxo-6H-benzo[c]chromen-3-yl)oxy]acetate	C17 H14 O5	--	--	--	--	--	--	--	--	--	--
Com_6574_pos	PE 18:1_18:1	C41 H78 N O8 P	--	--	--	--	--	--	LMGP02010109	Glycerophospholipids [GP]	Glycerophosphoethanolamines [GP02]	Diacylglycerophosphoethanolamines [GP0201]
Com_6575_pos	mesityl(piperidin-4-yl)methanone hydrochloride	C15 H21 N O	--	--	--	--	--	--	--	--	--	--
Com_6581_pos	PC 40:6	C48 H84 N O8 P	cpd:C00157	map00564 Glycerophospholipid metabolism;map00590 Arachidonic acid metabolism;map00591 Linoleic acid metabolism;map00592 alpha-Linolenic acid metabolism;map01100 Metabolic pathways;map01110 Biosynthesis of secondary metabolites;map04723 Retrograde endocannabinoid signaling;map05231 Choline metabolism in cancer	--	--	--	--	LMGP01012107	Glycerophospholipids [GP]	Glycerophosphocholines [GP01]	Diacylglycerophosphocholines [GP0101]
Com_6788_pos	1,5-dimethyl-N-(4-morpholinobenzyl)-1H-pyrazole-3-carboxamide	C17 H22 N4 O2	--	--	--	--	--	--	--	--	--	--
Com_6837_pos	benzyl N-methyl-(cyclohexylamino)methanimidothioate hydrochloride	C15 H22 N2 S	--	--	--	--	--	--	--	--	--	--
Com_6847_pos	CAR 18:1	C25 H48 N O4	--	--	--	--	--	--	--	--	--	--
Com_6855_pos	Stiripentol	C14 H18 O3	--	--	--	--	--	--	--	--	--	--
Com_6909_pos	Tropine	C8 H15 N O	cpd:C00729	map00960 Tropane, piperidine and pyridine alkaloid biosynthesis;map01064 Biosynthesis of alkaloids derived from ornithine, lysine and nicotinic acid;map01100 Metabolic pathways;map01110 Biosynthesis of secondary metabolites	HMDB0259297	Alkaloids and derivatives	Tropane alkaloids	-	--	--	--	--
Com_6926_pos	(+/-)5(6)-EET Ethanolamide	C22 H37 N O3	--	--	--	--	--	--	--	--	--	--
Com_7009_pos	N-Butylbenzenesulfonamide	C10 H15 N O2 S	--	--	--	--	--	--	--	--	--	--
Com_7128_pos	PC 20:3_20:3	C48 H84 N O8 P	--	--	--	--	--	--	--	--	--	--
Com_7187_pos	11-Deoxy prostaglandin F1α	C20 H36 O4	--	--	--	--	--	--	--	--	--	--
Com_7217_pos	PC O-20:2	C28 H54 N O7 P	--	--	--	--	--	--	LMGP01020158	Glycerophospholipids [GP]	Glycerophosphocholines [GP01]	1-alkyl,2-acylglycerophosphocholines [GP0102]
Com_7239_pos	D-Erythro-sphingosine 1-phosphate	C18 H38 N O5 P	cpd:C06124	map00600 Sphingolipid metabolism;map01100 Metabolic pathways;map04020 Calcium signaling pathway;map04071 Sphingolipid signaling pathway;map04072 Phospholipase D signaling pathway;map04080 Neuroactive ligand-receptor interaction;map04371 Apelin signaling pathway;map04666 Fc gamma R-mediated phagocytosis;map05152 Tuberculosis	HMDB0000277	Lipids and lipid-like molecules	Sphingolipids	Phosphosphingolipids	--	--	--	--
Com_7247_pos	5,7-dihydroxy-3-(4-hydroxyphenyl)-4H-chromen-4-one	C15 H10 O5	--	--	--	--	--	--	--	--	--	--
Com_7279_pos	FLK	C21 H34 N4 O4	--	--	--	--	--	--	--	--	--	--
Com_7368_pos	PC 17:0_17:1	C42 H82 N O8 P	--	--	--	--	--	--	LMGP01011529	Glycerophospholipids [GP]	Glycerophosphocholines [GP01]	Diacylglycerophosphocholines [GP0101]
Com_7370_pos	NAGly 18:1/22:4	C42 H71 N O5	--	--	--	--	--	--	--	--	--	--
Com_7391_pos	7-(2-aminophenyl)heptanoic acid	C13 H19 N O2	--	--	--	--	--	--	--	--	--	--
Com_7423_pos	PE 19:2_19:2	C43 H78 N O8 P	--	--	--	--	--	--	--	--	--	--
Com_7483_pos	Maslinic acid	C30 H48 O4	cpd:C16939	-	HMDB0002392	Lipids and lipid-like molecules	Prenol lipids	Triterpenoids	LMPR0106180014	Prenol Lipids [PR]	Isoprenoids [PR01]	C30 isoprenoids (triterpenes) [PR0106]
Com_7489_pos	2,3-dihydroxypropyl 12-methyltridecanoate	C17 H34 O4	--	--	--	--	--	--	--	--	--	--
Com_7607_pos	trans,trans-2,4-Heptadienal	C7 H10 O	--	--	HMDB0303844	Organic oxygen compounds	Organooxygen compounds	Carbonyl compounds	--	--	--	--
Com_7615_pos	Norbutorphanol	C16 H21 N O2	--	--	HMDB0041954	Benzenoids	Phenol esters	-	--	--	--	--
Com_7635_pos	N-Methylnicotinamide	C7 H8 N2 O	--	--	HMDB0003152	Organoheterocyclic compounds	Pyridines and derivatives	Pyridinecarboxylic acids and derivatives	--	--	--	--
Com_7753_pos	3-Hydroxypicolinic acid	C6 H5 N O3	cpd:C18620	-	HMDB0013188	Organoheterocyclic compounds	Pyridines and derivatives	Pyridinecarboxylic acids and derivatives	--	--	--	--
Com_7863_pos	SM 9:1;2O/32:1	C46 H91 N2 O6 P	--	--	--	--	--	--	--	--	--	--
Com_7875_pos	3-(2-Hydroxyethyl)indole	C10 H11 N O	cpd:C00955	map00380 Tryptophan metabolism	HMDB0003447	Organoheterocyclic compounds	Indoles and derivatives	Indoles	--	--	--	--
Com_7934_pos	N1-[2-oxo-6-(1H-pyrrol-1-yl)-2H-chromen-3-yl]acetamide	C15 H12 N2 O3	--	--	--	--	--	--	--	--	--	--
Com_7935_pos	ethyl 3-cyano-2-hydroxy-6-phenylisonicotinate	C15 H12 N2 O3	--	--	--	--	--	--	--	--	--	--
Com_7983_pos	Methyl dihydrojasmonate	C13 H22 O3	--	--	HMDB0031740	Lipids and lipid-like molecules	Fatty Acyls	Lineolic acids and derivatives	--	--	--	--
Com_8078_pos	4-methyl-5-(phenylthio)pyrimidin-2-amine	C11 H11 N3 S	--	--	--	--	--	--	--	--	--	--
Com_8095_pos	6-Keto-prostaglandin f1alpha	C20 H34 O6	cpd:C05961	map00590 Arachidonic acid metabolism;map01100 Metabolic pathways	HMDB0002886	Lipids and lipid-like molecules	Fatty Acyls	Eicosanoids	LMFA03010001	Fatty Acyls [FA]	Eicosanoids [FA03]	Prostaglandins [FA0301]
Com_8177_pos	PC O-33:3	C41 H78 N O7 P	--	--	--	--	--	--	--	--	--	--
Com_8217_pos	2-Phenylacetamide	C8 H9 N O	cpd:C02505	map00360 Phenylalanine metabolism;map00643 Styrene degradation;map01120 Microbial metabolism in diverse environments	HMDB0010715	Benzenoids	Benzene and substituted derivatives	Phenylacetamides	--	--	--	--
Com_8228_pos	1-[4-(dimethylamino)phenyl]-2-phenyl-1-ethanone	C16 H17 N O	--	--	--	--	--	--	--	--	--	--
Com_8336_pos	2,4-Dimethylbenzaldehyde	C9 H10 O	--	--	HMDB0032142	Benzenoids	Benzene and substituted derivatives	Benzoyl derivatives	--	--	--	--
Com_8340_pos	β-Estradiol	C18 H24 O2	cpd:C00951	map00140 Steroid hormone biosynthesis;map01100 Metabolic pathways;map01522 Endocrine resistance;map04913 Ovarian steroidogenesis;map04915 Estrogen signaling pathway;map04917 Prolactin signaling pathway;map04961 Endocrine and other factor-regulated calcium reabsorption;map05200 Pathways in cancer;map05215 Prostate cancer;map05224 Breast cancer;map07226 Progesterone, androgen and estrogen receptor …	HMDB0000151	Lipids and lipid-like molecules	Steroids and steroid derivatives	Estrane steroids	--	--	--	--
Com_8436_pos	7-Methylguanine	C6 H7 N5 O	cpd:C02242	-	HMDB0000897	Organoheterocyclic compounds	Imidazopyrimidines	Purines and purine derivatives	--	--	--	--
Com_8504_pos	Guanosine monophosphate	C10 H14 N5 O8 P	cpd:C00144	map00230 Purine metabolism;map01060 Biosynthesis of plant secondary metabolites;map01065 Biosynthesis of alkaloids derived from histidine and purine;map01100 Metabolic pathways;map01523 Antifolate resistance;map04022 cGMP-PKG signaling pathway;map04740 Olfactory transduction;map04742 Taste transduction;map04744 Phototransduction	HMDB0001397	Nucleosides, nucleotides, and analogues	Purine nucleotides	Purine ribonucleotides	--	--	--	--
Com_8523_pos	14(15)-EET ethanolamide	C22 H37 N O3	--	--	--	--	--	--	--	--	--	--
Com_8541_pos	U-47700-d6	C17 H19 [2]H6 Cl N2 O	--	--	--	--	--	--	--	--	--	--
Com_8545_pos	KLK	C18 H37 N5 O4	--	--	--	--	--	--	--	--	--	--
Com_8546_pos	IKK	C18 H37 N5 O4	--	--	--	--	--	--	--	--	--	--
Com_8552_pos	SM 8:1;2O/34:1	C47 H93 N2 O6 P	--	--	--	--	--	--	--	--	--	--
Com_8598_pos	Benzoylecgonine	C16 H19 N O4	cpd:C10847	-	HMDB0242697	Benzenoids	Benzene and substituted derivatives	Benzoic acids and derivatives	--	--	--	--
Com_8762_pos	N2-tetrahydrofuran-2-ylmethyl-4-(4-fluorophenyl)-1,3-thiazol-2-amine	C14 H15 F N2 O S	--	--	--	--	--	--	--	--	--	--
Com_8779_pos	Linolelaidic Acid (C18:2N6T)	C18 H32 O2	--	--	--	--	--	--	--	--	--	--
Com_8844_pos	FMH	C20 H27 N5 O4 S	--	--	--	--	--	--	--	--	--	--
Com_8872_pos	2-((Dimethylamino)methyl)phenol	C9 H13 N O	--	--	--	--	--	--	--	--	--	--
Com_8915_pos	SM 8:1;2O/30:1	C43 H85 N2 O6 P	--	--	--	--	--	--	--	--	--	--
Com_8967_pos	Ergosterol	C28 H44 O	cpd:C01694	map00100 Steroid biosynthesis;map01100 Metabolic pathways;map01130 Biosynthesis of antibiotics	HMDB0000878	Lipids and lipid-like molecules	Steroids and steroid derivatives	Ergostane steroids	LMST01030093	Sterol Lipids [ST]	Sterols [ST01]	Ergosterols and C24-methyl derivatives [ST0103]
Com_8974_pos	Desalkylflurazepam-d4	C15 H6 [2]H4 Cl F N2 O	--	--	--	--	--	--	--	--	--	--
Com_9043_pos	AB-PINACA N-(2-fluoropentyl) isomer	C18 H25 F N4 O2	--	--	--	--	--	--	--	--	--	--
Com_9079_pos	L-2,4-Diaminobutyric acid	C4 H10 N2 O2	cpd:C03283	map00260 Glycine, serine and threonine metabolism;map01100 Metabolic pathways;map01120 Microbial metabolism in diverse environments;map01210 2-Oxocarboxylic acid metabolism;map01230 Biosynthesis of amino acids	HMDB0006284	Organic acids and derivatives	Carboxylic acids and derivatives	Amino acids, peptides, and analogues	--	--	--	--
Com_9092_pos	CAR 16:1	C23 H44 N O4	--	--	--	--	--	--	--	--	--	--
Com_9179_pos	Jervine	C27 H39 N O3	cpd:C10811	map01066 Biosynthesis of alkaloids derived from terpenoid and polyketide	HMDB0253731	Lipids and lipid-like molecules	Steroids and steroid derivatives	Steroidal alkaloids	--	--	--	--
Com_9189_pos	Norfenefrine	C8 H11 N O2	--	--	HMDB0255737	Benzenoids	Phenols	1-hydroxy-4-unsubstituted benzenoids	--	--	--	--
Com_9201_pos	PC 19:1_20:5	C47 H82 N O8 P	--	--	--	--	--	--	LMGP01011943	Glycerophospholipids [GP]	Glycerophosphocholines [GP01]	Diacylglycerophosphocholines [GP0101]
Com_9232_pos	VQH	C16 H26 N6 O5	--	--	--	--	--	--	--	--	--	--
Com_9242_pos	UR-144 N-(5-Chloropentyl) analog	C21 H28 Cl N O	--	--	--	--	--	--	--	--	--	--
Com_9431_pos	1-adamantyl(piperidino)methanone	C16 H25 N O	--	--	--	--	--	--	--	--	--	--
Com_9517_pos	Cer 18:0;2O/14:0	C32 H65 N O3	--	--	--	--	--	--	--	--	--	--
Com_9561_pos	2-Thio-acetyl MAGE	C21 H42 O3 S	--	--	--	--	--	--	--	--	--	--
Com_9588_pos	PC O-40:6	C48 H86 N O7 P	--	--	--	--	--	--	LMGP01020110	Glycerophospholipids [GP]	Glycerophosphocholines [GP01]	1-alkyl,2-acylglycerophosphocholines [GP0102]
Com_9623_pos	N-(tert-butyl)-N'-phenethylurea	C13 H20 N2 O	--	--	--	--	--	--	--	--	--	--
Com_9630_pos	11-Epiprostaglandin E1	C20 H34 O5	--	--	--	--	--	--	--	--	--	--
Com_9646_pos	LPE 17:0	C22 H46 N O7 P	--	--	--	--	--	--	LMGP02050030	Glycerophospholipids [GP]	Glycerophosphoethanolamines [GP02]	Monoacylglycerophosphoethanolamines [GP0205]
Com_9675_pos	CAR 26:1	C33 H64 N O4	--	--	--	--	--	--	--	--	--	--
Com_9688_pos	2-Isobutyl-3-methoxypyrazine	C9 H14 N2 O	--	--	HMDB0031860	Organoheterocyclic compounds	Diazines	Pyrazines	--	--	--	--
Com_9729_pos	Prostaglandin E2-1-glyceryl ester	C23 H38 O7	--	--	--	--	--	--	--	--	--	--
Com_9750_pos	ALK	C15 H30 N4 O4	--	--	--	--	--	--	--	--	--	--
Com_9793_pos	DG O-18:2_18:1	C39 H72 O4	--	--	--	--	--	--	--	--	--	--
Com_9805_pos	Methanandamide	C23 H39 N O2	--	--	HMDB0243685	Lipids and lipid-like molecules	Fatty Acyls	Fatty amides	--	--	--	--
Com_9853_pos	TG 20:4_20:4_26:4	C69 H110 O6	--	--	--	--	--	--	--	--	--	--
Com_9854_pos	VNK	C15 H29 N5 O5	--	--	--	--	--	--	--	--	--	--
Com_9889_pos	α-Linolenoyl ethanolamide	C20 H35 N O2	--	--	HMDB0013624	Organic nitrogen compounds	Organonitrogen compounds	Amines	--	--	--	--
Com_9970_pos	2-(tert-butyl)-1,3-thiazolane-4-carboxylic acid	C8 H15 N O2 S	--	--	--	--	--	--	--	--	--	--
Com_10069_pos	DG 18:2_18:3	C39 H66 O5	--	--	--	--	--	--	LMGL02010481	Glycerolipids [GL]	Diradylglycerols [GL02]	Diacylglycerols [GL0201]
Com_10123_pos	PC 37:6	C45 H78 N O8 P	cpd:C00157	map00564 Glycerophospholipid metabolism;map00590 Arachidonic acid metabolism;map00591 Linoleic acid metabolism;map00592 alpha-Linolenic acid metabolism;map01100 Metabolic pathways;map01110 Biosynthesis of secondary metabolites;map04723 Retrograde endocannabinoid signaling;map05231 Choline metabolism in cancer	--	--	--	--	LMGP01012101	Glycerophospholipids [GP]	Glycerophosphocholines [GP01]	Diacylglycerophosphocholines [GP0101]
Com_10127_pos	N-(5-acetamidopentyl)acetamide	C9 H18 N2 O2	--	--	--	--	--	--	--	--	--	--
Com_10189_pos	3-hydroxy-N-(1-hydroxy-4-methylpentan-2-yl)-5-oxo-6-phenylhexanamide	C18 H27 N O4	--	--	--	--	--	--	--	--	--	--
Com_10199_pos	NAGly 18:2/22:5	C42 H67 N O5	--	--	--	--	--	--	--	--	--	--
Com_10211_pos	SLH	C15 H25 N5 O5	--	--	--	--	--	--	--	--	--	--
Com_10267_pos	3-(2,3-dihydro-1H-indol-1-yl)-2-[(2-furylmethyl)sulfonyl]acrylonitrile	C16 H14 N2 O3 S	--	--	--	--	--	--	--	--	--	--
Com_10297_pos	Obacunone	C26 H30 O7	cpd:C08775	-	HMDB0035858	Lipids and lipid-like molecules	Prenol lipids	Triterpenoids	--	--	--	--
Com_10317_pos	2-[5-(2-hydroxypropyl)oxolan-2-yl]propanoic acid	C10 H18 O4	--	--	--	--	--	--	--	--	--	--
Com_10456_pos	SM 34:2;2O	C39 H77 N2 O6 P	--	--	--	--	--	--	--	--	--	--
Com_10493_pos	CAR 24:0	C31 H62 N O4	--	--	--	--	--	--	--	--	--	--
Com_10501_pos	Choline bitartrate	C9 H19 N O7	cpd:C00919	map02010 ABC transporters	HMDB0250194	Organic acids and derivatives	Organic sulfuric acids and derivatives	Sulfuric acid esters	--	--	--	--
Com_10503_pos	Pregnanetriol	C21 H36 O3	cpd:C14680	-	HMDB0006070	Lipids and lipid-like molecules	Steroids and steroid derivatives	Pregnane steroids	--	--	--	--
Com_10506_pos	4-(cyclohexylmethyl)-6-(2-thienyl)-2,3-dihydropyridazin-3-one hydrate	C15 H18 N2 O S	--	--	--	--	--	--	--	--	--	--
Com_10537_pos	Tetranor-12(S)-HETE	C16 H26 O3	--	--	--	--	--	--	--	--	--	--
Com_10610_pos	Oxymorphone	C17 H19 N O4	cpd:C08019	-	HMDB0015323	Benzenoids	Phenanthrenes and derivatives	-	--	--	--	--
Com_10616_pos	PC O-40:9	C48 H80 N O7 P	--	--	--	--	--	--	--	--	--	--
Com_10687_pos	Solanidine	C27 H43 N O	cpd:C06543	map01066 Biosynthesis of alkaloids derived from terpenoid and polyketide	HMDB0003236	Lipids and lipid-like molecules	Steroids and steroid derivatives	Steroidal alkaloids	LMST01150007	Sterol Lipids [ST]	Sterols [ST01]	Solanidines and alkaloid derivatives [ST0115]
Com_10689_pos	2-(14,15-Epoxyeicosatrienoyl) glycerol	C23 H38 O5	--	--	HMDB0013651	Lipids and lipid-like molecules	Glycerolipids	Monoradylglycerols	--	--	--	--
Com_10721_pos	(+/-)11(12)-DiHET	C20 H34 O4	--	--	--	--	--	--	--	--	--	--
Com_10753_pos	15-Deoxy-Δ12,14-prostaglandin A1	C20 H30 O3	--	--	--	--	--	--	--	--	--	--
Com_10854_pos	CAR 20:2	C27 H50 N O4	--	--	--	--	--	--	--	--	--	--
Com_10858_pos	7α-Hydroxytestosterone	C19 H28 O3	cpd:C05291	map00140 Steroid hormone biosynthesis	--	--	--	--	--	--	--	--
Com_10875_pos	PC 32:0	C40 H80 N O8 P	cpd:C00157	map00564 Glycerophospholipid metabolism;map00590 Arachidonic acid metabolism;map00591 Linoleic acid metabolism;map00592 alpha-Linolenic acid metabolism;map01100 Metabolic pathways;map01110 Biosynthesis of secondary metabolites;map04723 Retrograde endocannabinoid signaling;map05231 Choline metabolism in cancer	--	--	--	--	LMGP01011267	Glycerophospholipids [GP]	Glycerophosphocholines [GP01]	Diacylglycerophosphocholines [GP0101]
Com_10880_pos	(2E,4E)-N-[2-(4-hydroxyphenyl)ethyl]dodeca-2,4-dienamide	C20 H29 N O2	--	--	--	--	--	--	--	--	--	--
Com_10934_pos	Prostaglandin F2α-1-glyceryl ester	C23 H40 O7	--	--	--	--	--	--	--	--	--	--
Com_10968_pos	WNK	C21 H30 N6 O5	--	--	--	--	--	--	--	--	--	--
Com_10972_pos	LPC O-22:0	C30 H64 N O6 P	--	--	--	--	--	--	--	--	--	--
Com_11013_pos	PE 40:6	C45 H78 N O8 P	cpd:C00350	map00563 Glycosylphosphatidylinositol (GPI)-anchor biosynthesis;map00564 Glycerophospholipid metabolism;map01100 Metabolic pathways;map01110 Biosynthesis of secondary metabolites;map04136 Autophagy - other;map04138 Autophagy - yeast;map04140 Autophagy - animal;map04723 Retrograde endocannabinoid signaling;map05130 Pathogenic Escherichia coli infection;map05167 Kaposi's sarcoma-associated herpesvi…	--	--	--	--	LMGP02011142	Glycerophospholipids [GP]	Glycerophosphoethanolamines [GP02]	Diacylglycerophosphoethanolamines [GP0201]
Com_11049_pos	LKK	C18 H37 N5 O4	--	--	--	--	--	--	--	--	--	--
Com_11067_pos	9-HOTrE	C18 H30 O3	--	--	--	--	--	--	LMFA02000024	Fatty Acyls [FA]	Octadecanoids [FA02]	Other Octadecanoids [FA0200]
Com_11076_pos	PE O-18:2_22:4	C45 H80 N O7 P	--	--	--	--	--	--	--	--	--	--
Com_11095_pos	2-(2-oxo-2-{[2-(2-oxo-1-imidazolidinyl)ethyl]amino}ethoxy)acetic acid	C9 H15 N3 O5	--	--	--	--	--	--	--	--	--	--
Com_11155_pos	7-{[(2E)-3,7-dimethylocta-2,6-dien-1-yl]oxy}-2H-chromen-2-one	C19 H22 O3	--	--	--	--	--	--	--	--	--	--
Com_11156_pos	1,7-bis(4-hydroxyphenyl)heptan-3-one	C19 H22 O3	--	--	--	--	--	--	--	--	--	--
Com_11165_pos	4-(4-methoxyphenyl)-4,5-dihydropyrrolo[1,2-a]quinoxaline	C18 H16 N2 O	--	--	--	--	--	--	--	--	--	--
Com_11230_pos	CAR 24:4	C31 H54 N O4	--	--	--	--	--	--	--	--	--	--
Com_11231_pos	Dipropylene glycol dimethyl ether	C8 H18 O3	--	--	--	--	--	--	--	--	--	--
Com_11279_pos	4-(Diethylamino)benzaldehyde	C11 H15 N O	--	--	HMDB0246302	Benzenoids	Benzene and substituted derivatives	Benzoyl derivatives	--	--	--	--
Com_11358_pos	W-18-d4	C19 H16 [2]H4 Cl N3 O4 S	--	--	--	--	--	--	--	--	--	--
Com_11409_pos	NKK	C16 H32 N6 O5	--	--	--	--	--	--	--	--	--	--
Com_11435_pos	Triacanthine	C10 H13 N5	cpd:C08435	-	--	--	--	--	--	--	--	--
Com_11476_pos	MLK	C17 H34 N4 O4 S	--	--	--	--	--	--	--	--	--	--
Com_11477_pos	Solvent blue 4	C33 H33 N3 O	--	--	--	--	--	--	--	--	--	--
Com_11495_pos	LPC 34:2	C42 H82 N O7 P	--	--	--	--	--	--	--	--	--	--
Com_11516_pos	XLR11 N-(4-pentenyl) analog	C21 H27 N O	--	--	--	--	--	--	--	--	--	--
Com_11531_pos	CAR 23:2	C30 H56 N O4	--	--	--	--	--	--	--	--	--	--
Com_11561_pos	Cer 18:1;2O/22:5	C40 H69 N O3	--	--	--	--	--	--	--	--	--	--
Com_11640_pos	N-Methylisoleucine	C7 H15 N O2	--	--	--	--	--	--	--	--	--	--
Com_11663_pos	Palmitoylethanolamide	C18 H37 N O2	cpd:C16512	-	HMDB0002100	Organic acids and derivatives	Carboximidic acids and derivatives	Carboximidic acids	LMFA08040057	Fatty Acyls [FA]	Fatty amides [FA08]	N-acyl ethanolamines (endocannabinoids) [FA0804]
Com_11696_pos	PLK	C17 H32 N4 O4	--	--	--	--	--	--	--	--	--	--
Com_11722_pos	Decanoylcarnitine	C17 H33 N O4	cpd:C03299	-	HMDB0000651	Lipids and lipid-like molecules	Fatty Acyls	Fatty acid esters	LMFA07070059	Fatty Acyls [FA]	Fatty esters [FA07]	Fatty acyl carnitines [FA0707]
Com_11734_pos	(±)13-HpODE	C18 H32 O4	--	--	--	--	--	--	--	--	--	--
Com_11778_pos	Acipimox	C6 H6 N2 O3	--	--	HMDB0247941	Organoheterocyclic compounds	Diazines	Pyrazines	--	--	--	--
Com_11834_pos	Skatole	C9 H9 N	cpd:C08313	-	HMDB0000466	Organoheterocyclic compounds	Indoles and derivatives	Indoles	--	--	--	--
Com_11844_pos	1-morpholino-3-(4-nitrophenoxy)propan-2-ol	C13 H18 N2 O5	--	--	--	--	--	--	--	--	--	--
Com_11888_pos	Hexanoylcarnitine	C13 H25 N O4	--	--	HMDB0000756	Lipids and lipid-like molecules	Fatty Acyls	Fatty acid esters	LMFA07070070	Fatty Acyls [FA]	Fatty esters [FA07]	Fatty acyl carnitines [FA0707]
Com_11951_pos	7-Ketocholesterol	C27 H44 O2	--	--	HMDB0000501	Lipids and lipid-like molecules	Steroids and steroid derivatives	Cholestane steroids	--	--	--	--
Com_12028_pos	NAGly 18:1/22:3	C42 H73 N O5	--	--	--	--	--	--	--	--	--	--
Com_12042_pos	N-(2,6-Dimethylphenyl)-N-(methoxyacetyl) alanine	C14 H19 N O4	--	--	--	--	--	--	--	--	--	--
Com_12077_pos	Chlorogenic acid	C16 H18 O9	cpd:C00852	map00940 Phenylpropanoid biosynthesis;map00941 Flavonoid biosynthesis;map00945 Stilbenoid, diarylheptanoid and gingerol biosynthesis;map01110 Biosynthesis of secondary metabolites	HMDB0003164	Organic oxygen compounds	Organooxygen compounds	Alcohols and polyols	--	--	--	--
Com_12208_pos	(5E)-7-methylidene-10-oxo-4-(propan-2-yl)undec-5-enoic acid	C15 H24 O3	--	--	--	--	--	--	--	--	--	--
Com_12239_pos	6-cyclohex-3-enyl-5-nitropiperidin-2-one	C11 H16 N2 O3	--	--	--	--	--	--	--	--	--	--
Com_12259_pos	15-epi Prostaglandin A1	C20 H32 O4	--	--	--	--	--	--	--	--	--	--
Com_12263_pos	PC O-37:7	C45 H78 N O7 P	--	--	--	--	--	--	--	--	--	--
Com_12307_pos	PC 40:9	C48 H78 N O8 P	cpd:C00157	map00564 Glycerophospholipid metabolism;map00590 Arachidonic acid metabolism;map00591 Linoleic acid metabolism;map00592 alpha-Linolenic acid metabolism;map01100 Metabolic pathways;map01110 Biosynthesis of secondary metabolites;map04723 Retrograde endocannabinoid signaling;map05231 Choline metabolism in cancer	--	--	--	--	LMGP01012111	Glycerophospholipids [GP]	Glycerophosphocholines [GP01]	Diacylglycerophosphocholines [GP0101]
Com_12315_pos	DL-Leucineamide	C6 H14 N2 O	--	--	--	--	--	--	--	--	--	--
Com_12359_pos	PC O-18:3	C26 H48 N O7 P	--	--	--	--	--	--	--	--	--	--
Com_12383_pos	PC 34:2	C42 H80 N O8 P	cpd:C00157	map00564 Glycerophospholipid metabolism;map00590 Arachidonic acid metabolism;map00591 Linoleic acid metabolism;map00592 alpha-Linolenic acid metabolism;map01100 Metabolic pathways;map01110 Biosynthesis of secondary metabolites;map04723 Retrograde endocannabinoid signaling;map05231 Choline metabolism in cancer	--	--	--	--	LMGP01012147	Glycerophospholipids [GP]	Glycerophosphocholines [GP01]	Diacylglycerophosphocholines [GP0101]
Com_12403_pos	ELK	C17 H32 N4 O6	--	--	--	--	--	--	--	--	--	--
Com_12430_pos	PC 40:8	C48 H80 N O8 P	cpd:C00157	map00564 Glycerophospholipid metabolism;map00590 Arachidonic acid metabolism;map00591 Linoleic acid metabolism;map00592 alpha-Linolenic acid metabolism;map01100 Metabolic pathways;map01110 Biosynthesis of secondary metabolites;map04723 Retrograde endocannabinoid signaling;map05231 Choline metabolism in cancer	--	--	--	--	LMGP01012109	Glycerophospholipids [GP]	Glycerophosphocholines [GP01]	Diacylglycerophosphocholines [GP0101]
Com_12512_pos	Tetramethylpyrazine	C8 H12 N2	--	--	HMDB0036584	Organoheterocyclic compounds	Diazines	Pyrazines	--	--	--	--
Com_12513_pos	KPH	C17 H28 N6 O4	--	--	--	--	--	--	--	--	--	--
Com_12514_pos	Orlistat	C29 H53 N O5	--	--	HMDB0015215	Organic acids and derivatives	Carboxylic acids and derivatives	Amino acids, peptides, and analogues	--	--	--	--
Com_12532_pos	CAR 23:1	C30 H58 N O4	--	--	--	--	--	--	--	--	--	--
Com_12541_pos	Lysine Butyrate	C10 H22 N2 O4	--	--	--	--	--	--	--	--	--	--
Com_12549_pos	tetranor-12(R)-HETE	C16 H26 O3	--	--	--	--	--	--	--	--	--	--
Com_12564_pos	T-2 Triol	C20 H30 O7	--	--	HMDB0035846	Lipids and lipid-like molecules	Prenol lipids	Sesquiterpenoids	--	--	--	--
Com_12675_pos	Flunitrazepam-d3	C16 H9 [2]H3 F N3 O3	--	--	--	--	--	--	--	--	--	--
Com_12712_pos	WQH	C22 H27 N7 O5	--	--	--	--	--	--	--	--	--	--
Com_12788_pos	Cortisone	C21 H28 O5	cpd:C00762	map00140 Steroid hormone biosynthesis;map01100 Metabolic pathways;map04960 Aldosterone-regulated sodium reabsorption;map05200 Pathways in cancer;map05215 Prostate cancer;map07225 Glucocorticoid and mineralocorticoid receptor agonists/antagonists	HMDB0002802	Lipids and lipid-like molecules	Steroids and steroid derivatives	Hydroxysteroids	LMST02030090	Sterol Lipids [ST]	Steroids [ST02]	C21 steroids (gluco/mineralocorticoids, progestogins) and derivatives [ST0203]
Com_12791_pos	N-Arachidonoyl-L-serine	C23 H37 N O4	--	--	--	--	--	--	--	--	--	--
Com_12798_pos	INH	C16 H26 N6 O5	--	--	HMDB0015086	Organoheterocyclic compounds	Pyridines and derivatives	Pyridinecarboxylic acids and derivatives	--	--	--	--
Com_12877_pos	CAR 26:5	C33 H56 N O4	--	--	--	--	--	--	--	--	--	--
Com_12889_pos	Carbaprostacyclin	C21 H34 O4	--	--	HMDB0247207	Lipids and lipid-like molecules	Fatty Acyls	Eicosanoids	--	--	--	--
Com_12914_pos	2-Arachidonoyl glycerol	C23 H38 O4	cpd:C13856	map04080 Neuroactive ligand-receptor interaction;map04723 Retrograde endocannabinoid signaling	--	--	--	--	LMGL01010028	Glycerolipids [GL]	Monoradylglycerols [GL01]	Monoacylglycerols [GL0101]
Com_12937_pos	Lysopg 18:1	C24 H47 O9 P	--	--	--	--	--	--	--	--	--	--
Com_13026_pos	Epitestosterone	C19 H28 O2	--	--	HMDB0000628	Lipids and lipid-like molecules	Steroids and steroid derivatives	Androstane steroids	LMST02020051	Sterol Lipids [ST]	Steroids [ST02]	C19 steroids (androgens) and derivatives [ST0202]
Com_13204_pos	15-Deoxy-Δ12,14-prostaglandin J2-2-glycerol ester	C23 H34 O5	--	--	HMDB0013656	Lipids and lipid-like molecules	Fatty Acyls	Eicosanoids	--	--	--	--
Com_13415_pos	LPK	C17 H32 N4 O4	--	--	--	--	--	--	--	--	--	--
Com_13458_pos	Phenylethanolamine	C8 H11 N O	cpd:C02735	-	HMDB0062626	Organic nitrogen compounds	Organonitrogen compounds	Amines	--	--	--	--
Com_13478_pos	AKK	C15 H31 N5 O4	--	--	--	--	--	--	--	--	--	--
Com_13483_pos	Cer 18:0;2O/16:0	C34 H69 N O3	--	--	--	--	--	--	--	--	--	--
Com_13553_pos	2-(4-methoxyphenyl)-3-(1H-pyrazol-4-yl)acrylonitrile	C13 H11 N3 O	--	--	--	--	--	--	--	--	--	--
Com_13593_pos	RLK	C18 H37 N7 O4	--	--	--	--	--	--	--	--	--	--
Com_13650_pos	SM 8:1;2O/33:0	C46 H93 N2 O6 P	--	--	--	--	--	--	--	--	--	--
Com_13788_pos	PC 17:0_18:1	C43 H84 N O8 P	--	--	--	--	--	--	LMGP01011600	Glycerophospholipids [GP]	Glycerophosphocholines [GP01]	Diacylglycerophosphocholines [GP0101]
Com_13810_pos	(3R)-8-hydroxy-3-(4-methoxyphenyl)-3,4-dihydro-1H-2-benzopyran-1-one	C16 H14 O4	--	--	--	--	--	--	--	--	--	--
Com_13904_pos	2-Phenylethylamine	C8 H11 N	cpd:C05332	map00360 Phenylalanine metabolism	HMDB0012275	Benzenoids	Benzene and substituted derivatives	Phenethylamines	--	--	--	--
Com_13936_pos	1-(3-phenylpropanoyl)-4-piperidinecarboxylic acid	C15 H19 N O3	--	--	--	--	--	--	--	--	--	--
Com_13956_pos	PE 18:2_18:2	C41 H74 N O8 P	--	--	--	--	--	--	LMGP02010112	Glycerophospholipids [GP]	Glycerophosphoethanolamines [GP02]	Diacylglycerophosphoethanolamines [GP0201]
Com_14026_pos	5,6-dimethyl-4-oxo-4H-pyran-2-carboxylic acid	C8 H8 O4	--	--	--	--	--	--	--	--	--	--
Com_14027_pos	PC 19:1_19:2	C46 H86 N O8 P	--	--	--	--	--	--	--	--	--	--
Com_14053_pos	PC O-40:8	C48 H82 N O7 P	--	--	--	--	--	--	--	--	--	--
Com_14063_pos	4-Methyl-2-Oxopentanoic Acid	C6 H10 O3	--	--	HMDB0000695	Organic acids and derivatives	Keto acids and derivatives	Short-chain keto acids and derivatives	--	--	--	--
Com_14202_pos	2-[(3S)-1-(4-Fluorobenzyl)-3-pyrrolidinyl]-5-methyl-1H-benzimidazole	C19 H20 F N3	--	--	--	--	--	--	--	--	--	--
Com_14225_pos	DKK	C16 H31 N5 O6	--	--	--	--	--	--	--	--	--	--
Com_14232_pos	PC O-38:9	C46 H76 N O7 P	--	--	--	--	--	--	--	--	--	--
Com_14325_pos	ethyl 4-[(6-methyl-3-pyridazinyl)oxy]benzoate	C14 H14 N2 O3	--	--	--	--	--	--	--	--	--	--
Com_14392_pos	20-Hydroxy prostaglandin F2α	C20 H34 O6	--	--	--	--	--	--	--	--	--	--
Com_14395_pos	PC O-38:6	C46 H82 N O7 P	--	--	--	--	--	--	LMGP01020064	Glycerophospholipids [GP]	Glycerophosphocholines [GP01]	1-alkyl,2-acylglycerophosphocholines [GP0102]
Com_14403_pos	PC O-37:5	C45 H82 N O7 P	--	--	--	--	--	--	--	--	--	--
Com_14412_pos	N,5-diphenyl-1,3,4-oxadiazole-2-carboxamide	C15 H11 N3 O2	--	--	--	--	--	--	--	--	--	--
Com_14451_pos	DG 16:0_18:1	C37 H70 O5	--	--	--	--	--	--	LMGL02010006	Glycerolipids [GL]	Diradylglycerols [GL02]	Diacylglycerols [GL0201]
Com_14496_pos	Mevalonolactone	C6 H10 O3	--	--	HMDB0006024	Organoheterocyclic compounds	Lactones	Delta valerolactones	LMFA07040003	Fatty Acyls [FA]	Fatty esters [FA07]	Lactones [FA0704]
Com_14514_pos	CAR 21:1	C28 H54 N O4	--	--	--	--	--	--	--	--	--	--
Com_14590_pos	SLK	C15 H30 N4 O5	--	--	--	--	--	--	--	--	--	--
Com_14603_pos	LPC 24:6-SN1	C32 H54 N O7 P	--	--	--	--	--	--	--	--	--	--
Com_14682_pos	TG 10:0_10:0_12:0	C35 H66 O6	--	--	--	--	--	--	--	--	--	--
Com_14717_pos	PC 40:7	C48 H82 N O8 P	cpd:C00157	map00564 Glycerophospholipid metabolism;map00590 Arachidonic acid metabolism;map00591 Linoleic acid metabolism;map00592 alpha-Linolenic acid metabolism;map01100 Metabolic pathways;map01110 Biosynthesis of secondary metabolites;map04723 Retrograde endocannabinoid signaling;map05231 Choline metabolism in cancer	--	--	--	--	LMGP01012108	Glycerophospholipids [GP]	Glycerophosphocholines [GP01]	Diacylglycerophosphocholines [GP0101]
Com_14757_pos	KKK	C18 H38 N6 O4	--	--	--	--	--	--	--	--	--	--
Com_14762_pos	CAR 18:3	C25 H44 N O4	--	--	--	--	--	--	--	--	--	--
Com_14889_pos	3-Indoleacetonitrile	C10 H8 N2	cpd:C02938	map00380 Tryptophan metabolism	HMDB0006524	Organoheterocyclic compounds	Indoles and derivatives	Indoles	--	--	--	--
Com_14898_pos	PC 17:1_17:2	C42 H78 N O8 P	--	--	--	--	--	--	LMGP01011560	Glycerophospholipids [GP]	Glycerophosphocholines [GP01]	Diacylglycerophosphocholines [GP0101]
Com_15008_pos	Naratriptan	C17 H25 N3 O2 S	cpd:C07792	-	HMDB0015087	Organoheterocyclic compounds	Indoles and derivatives	Indoles	--	--	--	--
Com_15055_pos	D-Raffinose	C18 H32 O16	cpd:C00492	map00052 Galactose metabolism;map02010 ABC transporters	HMDB0003213	Organic oxygen compounds	Organooxygen compounds	Carbohydrates and carbohydrate conjugates	--	--	--	--
Com_15067_pos	7-methyl-3-nitroimidazo[1,2-a]pyridine	C8 H7 N3 O2	--	--	--	--	--	--	--	--	--	--
Com_15113_pos	5,6-dimethoxy-2-(2-methoxyphenyl)-4H-chromen-4-one	C18 H16 O5	--	--	--	--	--	--	--	--	--	--
Com_15128_pos	NPH	C15 H22 N6 O5	--	--	--	--	--	--	--	--	--	--
Com_15142_pos	NAGly 18:1/22:5	C42 H69 N O5	--	--	--	--	--	--	--	--	--	--
Com_15233_pos	APH	C14 H21 N5 O4	--	--	--	--	--	--	--	--	--	--
Com_15259_pos	QLK	C17 H33 N5 O5	--	--	--	--	--	--	--	--	--	--
Com_15266_pos	Octyl hydrogen phthalate	C16 H22 O4	--	--	HMDB0254869	Benzenoids	Benzene and substituted derivatives	Benzoic acids and derivatives	--	--	--	--
Com_15328_pos	6-methyl-7-nitro-2,3-dihydro-1,4-benzodioxine	C9 H9 N O4	--	--	--	--	--	--	--	--	--	--
Com_15330_pos	LPC 40:8	C48 H82 N O7 P	--	--	--	--	--	--	--	--	--	--
Com_15390_pos	CAR 21:0	C28 H56 N O4	--	--	--	--	--	--	--	--	--	--
Com_15429_pos	LPC 17:1-SN1	C25 H50 N O7 P	--	--	--	--	--	--	--	--	--	--
Com_15452_pos	PC 15:0_15:1	C38 H74 N O8 P	--	--	--	--	--	--	LMGP01011435	Glycerophospholipids [GP]	Glycerophosphocholines [GP01]	Diacylglycerophosphocholines [GP0101]
Com_15458_pos	N1-(2-amino-2-oxoethyl)pent-3-enamide	C7 H12 N2 O2	--	--	--	--	--	--	--	--	--	--
Com_15478_pos	SL 11:1;O/16:2;O	C27 H49 N O6 S	--	--	--	--	--	--	--	--	--	--
Com_15496_pos	QKK	C17 H34 N6 O5	--	--	--	--	--	--	--	--	--	--
Com_15541_pos	PC O-42:9	C50 H84 N O7 P	--	--	--	--	--	--	--	--	--	--
Com_15584_pos	WLH	C23 H30 N6 O4	--	--	--	--	--	--	--	--	--	--
Com_15637_pos	4-oxo-5-phenylpentanoic acid	C11 H12 O3	--	--	--	--	--	--	--	--	--	--
Com_15815_pos	FPK	C20 H30 N4 O4	--	--	--	--	--	--	--	--	--	--
Com_15889_pos	1-(4-bromophenyl)-2-phenylethan-1-one	C14 H11 Br O	--	--	--	--	--	--	--	--	--	--
Com_15933_pos	2-Phenylglycine	C8 H9 N O2	--	--	HMDB0002210	Organic acids and derivatives	Carboxylic acids and derivatives	Amino acids, peptides, and analogues	--	--	--	--
Com_16153_pos	1H-indol-3-yl(pyridin-2-yl)methanol	C14 H12 N2 O	--	--	--	--	--	--	--	--	--	--
Com_16265_pos	trans-4-Phenyl-4-piperidinocyclohexanol	C17 H25 N O	--	--	--	--	--	--	--	--	--	--
Com_16303_pos	SM 8:1;2O/36:4	C49 H91 N2 O6 P	--	--	--	--	--	--	--	--	--	--
Com_16315_pos	Cer 18:1;2O/18:1	C36 H69 N O3	--	--	--	--	--	--	--	--	--	--
Com_16337_pos	Proline-hydroxyproline	C10 H16 N2 O4	--	--	HMDB0006695	Organic acids and derivatives	Carboxylic acids and derivatives	Amino acids, peptides, and analogues	--	--	--	--
Com_16393_pos	2'-Deoxyadenosine-5'-monophosphate	C10 H14 N5 O6 P	cpd:C00360	map00230 Purine metabolism;map01100 Metabolic pathways	HMDB0000905	Nucleosides, nucleotides, and analogues	Purine nucleotides	Purine deoxyribonucleotides	--	--	--	--
Com_16484_pos	VLK	C17 H34 N4 O4	--	--	--	--	--	--	--	--	--	--
Com_16491_pos	4-(3-methoxy-5,6-dihydrobenzo[c]acridin-7-yl)morpholine	C22 H22 N2 O2	--	--	--	--	--	--	--	--	--	--
Com_16493_pos	(2E,4E)-N-(2-methylpropyl)deca-2,4-dienamide	C14 H25 N O	--	--	--	--	--	--	--	--	--	--
Com_16495_pos	L-Anserine (beta-alanyl-N-methylhistidine) (nitrate salt)	C10 H16 N4 O3	--	--	--	--	--	--	--	--	--	--
Com_16501_pos	SL 10:1;O/18:2;O	C28 H51 N O6 S	--	--	--	--	--	--	--	--	--	--
Com_16527_pos	5-acetyl-2,6-dimethyl-1,2,3,4-tetrahydropyridin-4-one	C9 H13 N O2	--	--	--	--	--	--	--	--	--	--
Com_16528_pos	CAR 19:0	C26 H52 N O4	--	--	--	--	--	--	--	--	--	--
Com_16532_pos	16α-Hydroxydehydroepiandrosterone	C19 H28 O3	cpd:C05139	map00140 Steroid hormone biosynthesis	HMDB0000352	Lipids and lipid-like molecules	Steroids and steroid derivatives	Androstane steroids	--	--	--	--
Com_16544_pos	IPK	C17 H32 N4 O4	--	--	--	--	--	--	--	--	--	--
Com_16593_pos	LPC 19:0	C27 H56 N O7 P	cpd:C04230	map00564 Glycerophospholipid metabolism;map05231 Choline metabolism in cancer	--	--	--	--	LMGP01050041	Glycerophospholipids [GP]	Glycerophosphocholines [GP01]	Monoacylglycerophosphocholines [GP0105]
Com_16666_pos	Kanosamine	C6 H13 N O5	cpd:C12212	map01051 Biosynthesis of ansamycins;map01130 Biosynthesis of antibiotics	--	--	--	--	--	--	--	--
Com_16780_pos	SM 8:1;2O/30:0	C43 H87 N2 O6 P	--	--	--	--	--	--	--	--	--	--
Com_16963_pos	SM 8:0;2O/13:0	C26 H55 N2 O6 P	--	--	--	--	--	--	--	--	--	--
Com_16982_pos	LPC 19:1-SN1	C27 H54 N O7 P	--	--	--	--	--	--	--	--	--	--
Com_17020_pos	LLK	C18 H36 N4 O4	--	--	--	--	--	--	--	--	--	--
Com_17024_pos	3-(dimethylamino)-1-[4-(phenylsulfonyl)phenyl]prop-2-en-1-one	C17 H17 N O3 S	--	--	--	--	--	--	--	--	--	--
Com_17049_pos	LPC 34:3	C42 H80 N O7 P	--	--	--	--	--	--	--	--	--	--
Com_17212_pos	Palmitoleic Acid	C16 H30 O2	cpd:C08362	map00061 Fatty acid biosynthesis	HMDB0003229	Lipids and lipid-like molecules	Fatty Acyls	Fatty acids and conjugates	LMFA01030056	Fatty Acyls [FA]	Fatty Acids and Conjugates [FA01]	Unsaturated fatty acids [FA0103]
Com_17242_pos	CAR 13:0	C20 H40 N O4	--	--	--	--	--	--	--	--	--	--
Com_17395_pos	CAR 20:3	C27 H48 N O4	--	--	--	--	--	--	--	--	--	--
Com_17435_pos	N-(2,4-Dimethylphenyl)formamide	C9 H11 N O	--	--	--	--	--	--	--	--	--	--
Com_17510_pos	2,6-Di-tert-butyl-1,4-benzoquinone	C14 H20 O2	--	--	HMDB0013817	Lipids and lipid-like molecules	Prenol lipids	Monoterpenoids	--	--	--	--
Com_17512_pos	DL-5-Methoxytryptophan	C12 H14 N2 O3	--	--	--	--	--	--	--	--	--	--
Com_17572_pos	Diphenylamine	C12 H11 N	cpd:C11016	-	HMDB0032562	Benzenoids	Benzene and substituted derivatives	Aniline and substituted anilines	--	--	--	--
Com_17576_pos	LPC 42:9	C50 H84 N O7 P	--	--	--	--	--	--	--	--	--	--
Com_17618_pos	PC 36:6	C44 H76 N O8 P	cpd:C00157	map00564 Glycerophospholipid metabolism;map00590 Arachidonic acid metabolism;map00591 Linoleic acid metabolism;map00592 alpha-Linolenic acid metabolism;map01100 Metabolic pathways;map01110 Biosynthesis of secondary metabolites;map04723 Retrograde endocannabinoid signaling;map05231 Choline metabolism in cancer	--	--	--	--	LMGP01012235	Glycerophospholipids [GP]	Glycerophosphocholines [GP01]	Diacylglycerophosphocholines [GP0101]
Com_17624_pos	PC 16:0_17:1	C41 H80 N O8 P	--	--	--	--	--	--	LMGP01011527	Glycerophospholipids [GP]	Glycerophosphocholines [GP01]	Diacylglycerophosphocholines [GP0101]
Com_17751_pos	Tetrahydrocortisone	C21 H32 O5	cpd:C05470	map00140 Steroid hormone biosynthesis	HMDB0000903	Lipids and lipid-like molecules	Steroids and steroid derivatives	Hydroxysteroids	LMST02030098	Sterol Lipids [ST]	Steroids [ST02]	C21 steroids (gluco/mineralocorticoids, progestogins) and derivatives [ST0203]
Com_17783_pos	PC 37:5	C45 H80 N O8 P	cpd:C00157	map00564 Glycerophospholipid metabolism;map00590 Arachidonic acid metabolism;map00591 Linoleic acid metabolism;map00592 alpha-Linolenic acid metabolism;map01100 Metabolic pathways;map01110 Biosynthesis of secondary metabolites;map04723 Retrograde endocannabinoid signaling;map05231 Choline metabolism in cancer	--	--	--	--	LMGP01012071	Glycerophospholipids [GP]	Glycerophosphocholines [GP01]	Diacylglycerophosphocholines [GP0101]
Com_17808_pos	PC 36:4	C44 H80 N O8 P	cpd:C00157	map00564 Glycerophospholipid metabolism;map00590 Arachidonic acid metabolism;map00591 Linoleic acid metabolism;map00592 alpha-Linolenic acid metabolism;map01100 Metabolic pathways;map01110 Biosynthesis of secondary metabolites;map04723 Retrograde endocannabinoid signaling;map05231 Choline metabolism in cancer	--	--	--	--	LMGP01012195	Glycerophospholipids [GP]	Glycerophosphocholines [GP01]	Diacylglycerophosphocholines [GP0101]
Com_17898_pos	Hex2Cer 18:1;2O/18:0	C48 H91 N O13	--	--	--	--	--	--	--	--	--	--
Com_17934_pos	4-oxododecanedioic acid	C12 H20 O5	--	--	--	--	--	--	--	--	--	--
Com_17953_pos	2-acetamido-3-(4-methoxyphenyl)propanoic acid	C12 H15 N O4	--	--	--	--	--	--	--	--	--	--
Com_17959_pos	TG 10:0_10:0_10:0	C33 H62 O6	--	--	--	--	--	--	--	--	--	--
Com_17960_pos	4-oxo-4-(5,6,7,8-tetrahydronaphthalen-1-ylamino)but-2-enoic acid	C14 H15 N O3	--	--	--	--	--	--	--	--	--	--
Com_17977_pos	Lysine	C6 H14 N2 O2	cpd:C16440	-	HMDB0301757	Organic acids and derivatives	Carboxylic acids and derivatives	Amino acids, peptides, and analogues	--	--	--	--
Com_18027_pos	(9cis)-Retinal	C20 H28 O	cpd:C16681	map00830 Retinol metabolism	HMDB0006218	Lipids and lipid-like molecules	Prenol lipids	Retinoids	--	--	--	--
Com_18120_pos	Muscone	C16 H30 O	--	--	HMDB0034181	Organic oxygen compounds	Organooxygen compounds	Carbonyl compounds	--	--	--	--
Com_18150_pos	Limonin	C26 H30 O8	cpd:C03514	-	HMDB0035921	Lipids and lipid-like molecules	Prenol lipids	Triterpenoids	--	--	--	--
Com_18167_pos	6-methyl-4-(morpholinomethyl)-2H-chromen-2-one	C15 H17 N O3	--	--	--	--	--	--	--	--	--	--
Com_18188_pos	ILK	C18 H36 N4 O4	--	--	--	--	--	--	--	--	--	--
Com_18308_pos	3-Methylcrotonylglycine	C7 H11 N O3	cpd:C20828	-	HMDB0000459	Organic acids and derivatives	Carboxylic acids and derivatives	Amino acids, peptides, and analogues	--	--	--	--
Com_18322_pos	5-Fluoro-2-[(3S)-1-(2-methylbenzyl)-3-pyrrolidinyl]-1H-benzimidazole	C19 H20 F N3	--	--	--	--	--	--	--	--	--	--
Com_18431_pos	LMH	C17 H29 N5 O4 S	--	--	--	--	--	--	--	--	--	--
Com_18462_pos	4,5-diphenyl-1,3-oxazole-2-thiol	C15 H11 N O S	--	--	--	--	--	--	--	--	--	--
Com_18608_pos	SKK	C15 H31 N5 O5	--	--	--	--	--	--	--	--	--	--
Com_18658_pos	5-(6-hydroxy-6-methyloctyl)-2,5-dihydrofuran-2-one	C13 H22 O3	--	--	--	--	--	--	--	--	--	--
Com_18684_pos	PE 18:2_20:5	C43 H72 N O8 P	--	--	--	--	--	--	LMGP02010974	Glycerophospholipids [GP]	Glycerophosphoethanolamines [GP02]	Diacylglycerophosphoethanolamines [GP0201]
Com_18721_pos	diethyl 2-[(4-benzhydrylpiperidino)methylidene]malonate	C26 H31 N O4	--	--	--	--	--	--	--	--	--	--
Com_18770_pos	4-Guanidinobutanoic acid	C5 H11 N3 O2	cpd:C01035	map00330 Arginine and proline metabolism;map01100 Metabolic pathways	HMDB0003464	Organic acids and derivatives	Carboxylic acids and derivatives	Amino acids, peptides, and analogues	--	--	--	--
Com_18844_pos	SM 37:1;2O	C42 H85 N2 O6 P	--	--	--	--	--	--	--	--	--	--
Com_18874_pos	SL 22:0;O/20:2	C42 H81 N O5 S	--	--	--	--	--	--	--	--	--	--
Com_19000_pos	TKK	C16 H33 N5 O5	--	--	--	--	--	--	--	--	--	--
Com_19021_pos	N-[3-(1-methyl-1H-pyrazol-3-yl)phenyl]-N'-phenylurea	C17 H16 N4 O	--	--	--	--	--	--	--	--	--	--
Com_19026_pos	PC 38:7	C46 H78 N O8 P	cpd:C00157	map00564 Glycerophospholipid metabolism;map00590 Arachidonic acid metabolism;map00591 Linoleic acid metabolism;map00592 alpha-Linolenic acid metabolism;map01100 Metabolic pathways;map01110 Biosynthesis of secondary metabolites;map04723 Retrograde endocannabinoid signaling;map05231 Choline metabolism in cancer	--	--	--	--	LMGP01012103	Glycerophospholipids [GP]	Glycerophosphocholines [GP01]	Diacylglycerophosphocholines [GP0101]
Com_19029_pos	Cuminaldehyde	C10 H12 O	cpd:C06577	map00622 Xylene degradation;map01120 Microbial metabolism in diverse environments;map01220 Degradation of aromatic compounds	HMDB0002214	Lipids and lipid-like molecules	Prenol lipids	Monoterpenoids	--	--	--	--
Com_19097_pos	SL 10:1;O/16:2;O	C26 H47 N O6 S	--	--	--	--	--	--	--	--	--	--
Com_19131_pos	EMK	C16 H30 N4 O6 S	--	--	--	--	--	--	--	--	--	--
Com_19197_pos	JWH 018 N-(5-chloropentyl) analog	C24 H22 Cl N O	--	--	--	--	--	--	--	--	--	--
Com_19201_pos	Methacycline	C22 H22 N2 O8	cpd:C07654	-	HMDB0015066	Phenylpropanoids and polyketides	Tetracyclines	-	--	--	--	--
Com_19209_pos	D-(+)-Maltose	C12 H22 O11	cpd:C01971	-	HMDB0000163	Organic oxygen compounds	Organooxygen compounds	Carbohydrates and carbohydrate conjugates	--	--	--	--
Com_19211_pos	N1-(1-benzyl-4-piperidyl)-4-chlorobenzene-1-sulfonamide	C18 H21 Cl N2 O2 S	--	--	--	--	--	--	--	--	--	--
Com_19231_pos	Cer 18:1;2O/15:0	C33 H65 N O3	--	--	--	--	--	--	--	--	--	--
Com_19315_pos	CYM-5442	C23 H27 N3 O4	--	--	--	--	--	--	--	--	--	--
Com_19611_pos	CAR 17:0	C24 H48 N O4	--	--	--	--	--	--	--	--	--	--
Com_19627_pos	4-Ethoxybenzaldehyde	C9 H10 O2	--	--	HMDB0033970	Benzenoids	Phenol ethers	-	--	--	--	--
Com_19629_pos	Choline Glycerophosphate	C8 H20 N O6 P	--	--	HMDB0252858	Lipids and lipid-like molecules	Glycerophospholipids	Glycerophosphocholines	--	--	--	--
Com_19700_pos	6,11-dihydro-5H-benzo[a]carbazole	C16 H13 N	--	--	--	--	--	--	--	--	--	--
Com_19738_pos	ANK	C13 H25 N5 O5	--	--	--	--	--	--	--	--	--	--
Com_19749_pos	Methyl cinnamate	C10 H10 O2	cpd:C06358	-	HMDB0033833	Phenylpropanoids and polyketides	Cinnamic acids and derivatives	Cinnamic acid esters	--	--	--	--
Com_19873_pos	SM 34:0;2O	C39 H81 N2 O6 P	--	--	--	--	--	--	--	--	--	--
Com_19927_pos	N,N-dimethyl-9H-purin-6-amine	C7 H9 N5	--	--	--	--	--	--	--	--	--	--
Com_19985_pos	(6E,10E)-3,7,11,15-tetramethylhexadeca-1,6,10,14-tetraene-3,5,9-triol	C20 H34 O3	--	--	--	--	--	--	--	--	--	--
Com_20058_pos	SPB 23:1;2O	C23 H47 N O2	--	--	--	--	--	--	--	--	--	--
Com_20152_pos	SM 18:1;2O/3:0	C26 H53 N2 O6 P	--	--	--	--	--	--	--	--	--	--
Com_20156_pos	PC 18:1_19:2	C45 H84 N O8 P	--	--	--	--	--	--	--	--	--	--
Com_20202_pos	L-beta-Imidazolelactic acid	C6 H8 N2 O3	--	--	--	--	--	--	--	--	--	--
Com_20215_pos	16,16-Dimethyl prostaglandin A2	C22 H34 O4	--	--	--	--	--	--	--	--	--	--
Com_20220_pos	LPE 20:2	C25 H48 N O7 P	--	--	--	--	--	--	LMGP02050047	Glycerophospholipids [GP]	Glycerophosphoethanolamines [GP02]	Monoacylglycerophosphoethanolamines [GP0205]
Com_20229_pos	Methyl N-cyano-N'-[2-(2,2-dichlorocyclopropyl)ethyl]carbamimidothioate	C8 H11 Cl2 N3 S	--	--	--	--	--	--	--	--	--	--
Com_20253_pos	AKB48 N-(4-fluorobenzyl) analog	C25 H26 F N3 O	--	--	--	--	--	--	--	--	--	--
Com_20302_pos	Sanguinarine	C20 H13 N O4	cpd:C06162	map00950 Isoquinoline alkaloid biosynthesis	HMDB0029367	Alkaloids and derivatives	Benzophenanthridine alkaloids	Quaternary benzophenanthridine alkaloids	--	--	--	--
Com_20382_pos	YNK	C19 H29 N5 O6	--	--	--	--	--	--	--	--	--	--
Com_20414_pos	4-(2,3-dihydro-1,4-benzodioxin-6-yl)butanoic acid	C12 H14 O4	--	--	--	--	--	--	--	--	--	--
Com_20435_pos	MNK	C15 H29 N5 O5 S	--	--	--	--	--	--	--	--	--	--
Com_20455_pos	SM 8:1;2O/28:0	C41 H83 N2 O6 P	--	--	--	--	--	--	--	--	--	--
Com_20466_pos	Oxymatrine	C15 H24 N2 O2	cpd:C10749	-	--	--	--	--	--	--	--	--
Com_20565_pos	(S)-AL 8810	C24 H31 F O4	--	--	--	--	--	--	--	--	--	--
Com_20625_pos	LPE 38:6	C43 H76 N O7 P	--	--	--	--	--	--	--	--	--	--
Com_20631_pos	(+)-ar-Turmerone	C15 H20 O	--	--	HMDB0035612	Lipids and lipid-like molecules	Prenol lipids	Sesquiterpenoids	--	--	--	--
Com_20649_pos	1,3-Dimethyluracil	C6 H8 N2 O2	--	--	HMDB0002144	Organoheterocyclic compounds	Diazines	Pyrimidines and pyrimidine derivatives	--	--	--	--
Com_20778_pos	Veratramine	C27 H39 N O2	cpd:C10829	map01066 Biosynthesis of alkaloids derived from terpenoid and polyketide	HMDB0259781	Benzenoids	Fluorenes	-	--	--	--	--
Com_20993_pos	YLK	C21 H34 N4 O5	--	--	--	--	--	--	--	--	--	--
Com_21101_pos	CAR 25:2	C32 H60 N O4	--	--	--	--	--	--	--	--	--	--
Com_21132_pos	Lapachol	C15 H14 O3	cpd:C10366	-	HMDB0253978	Benzenoids	Naphthalenes	Naphthoquinones	--	--	--	--
Com_21177_pos	LPC O-20:3	C28 H54 N O6 P	--	--	--	--	--	--	--	--	--	--
Com_21232_pos	N2-(2,4-dimethylphenyl)-1,3-benzothiazol-2-amine	C15 H14 N2 S	--	--	--	--	--	--	--	--	--	--
Com_21398_pos	SM 8:1;2O/26:6	C39 H67 N2 O6 P	--	--	--	--	--	--	--	--	--	--
Com_21399_pos	Ecgonine methyl ester	C10 H17 N O3	cpd:C12448	map00960 Tropane, piperidine and pyridine alkaloid biosynthesis;map01064 Biosynthesis of alkaloids derived from ornithine, lysine and nicotinic acid;map01100 Metabolic pathways;map01110 Biosynthesis of secondary metabolites	HMDB0006406	Alkaloids and derivatives	Tropane alkaloids	-	--	--	--	--
Com_21418_pos	17α-Ethynylestradiol	C20 H24 O2	cpd:C07534	-	--	--	--	--	--	--	--	--
Com_21422_pos	PC 42:10	C50 H80 N O8 P	cpd:C00157	map00564 Glycerophospholipid metabolism;map00590 Arachidonic acid metabolism;map00591 Linoleic acid metabolism;map00592 alpha-Linolenic acid metabolism;map01100 Metabolic pathways;map01110 Biosynthesis of secondary metabolites;map04723 Retrograde endocannabinoid signaling;map05231 Choline metabolism in cancer	--	--	--	--	LMGP01012119	Glycerophospholipids [GP]	Glycerophosphocholines [GP01]	Diacylglycerophosphocholines [GP0101]
Com_21461_pos	Taurodeoxycholic Acid (sodium salt)	C26 H45 N O6 S	--	--	--	--	--	--	--	--	--	--
Com_21473_pos	LPC O-21:2	C29 H58 N O6 P	--	--	--	--	--	--	--	--	--	--
Com_21498_pos	LPC O-15:0	C23 H50 N O6 P	--	--	--	--	--	--	LMGP01060009	Glycerophospholipids [GP]	Glycerophosphocholines [GP01]	Monoalkylglycerophosphocholines [GP0106]
Com_21553_pos	PC 17:0_18:5	C43 H76 N O8 P	--	--	--	--	--	--	--	--	--	--
Com_21607_pos	2-Methoxybenzaldehyde	C8 H8 O2	--	--	HMDB0033766	Benzenoids	Benzene and substituted derivatives	Benzoyl derivatives	--	--	--	--
Com_21755_pos	NNK	C14 H26 N6 O6	cpd:C16453	map00980 Metabolism of xenobiotics by cytochrome P450;map05204 Chemical carcinogenesis	HMDB0011603	Organic oxygen compounds	Organooxygen compounds	Carbonyl compounds	--	--	--	--
Com_21760_pos	LPC O-17:2	C25 H50 N O6 P	--	--	--	--	--	--	--	--	--	--
Com_21824_pos	LPC 19:0-SN1	C27 H56 N O7 P	--	--	--	--	--	--	--	--	--	--
Com_21881_pos	PLH	C17 H27 N5 O4	--	--	--	--	--	--	--	--	--	--
Com_21895_pos	PC 22:5_22:6	C52 H82 N O8 P	--	--	--	--	--	--	--	--	--	--
Com_21912_pos	Radicinin	C12 H12 O5	--	--	--	--	--	--	--	--	--	--
Com_22092_pos	LPC 38:7	C46 H80 N O7 P	--	--	--	--	--	--	--	--	--	--
Com_22114_pos	Ranolazine	C24 H33 N3 O4	--	--	HMDB0014388	Benzenoids	Phenol ethers	Anisoles	--	--	--	--
Com_22299_pos	methyl 6-{[4-(trifluoromethyl)anilino]carbonyl}nicotinate	C15 H11 F3 N2 O3	--	--	--	--	--	--	--	--	--	--
Com_22309_pos	Ingenol-3-angelate	C25 H34 O6	--	--	--	--	--	--	--	--	--	--
Com_22314_pos	NAGly 20:4/22:5	C44 H67 N O5	--	--	--	--	--	--	--	--	--	--
Com_22380_pos	R-1 Methanandamide phosphate	C23 H40 N O5 P	--	--	--	--	--	--	--	--	--	--
Com_22467_pos	LPC O-17:0	C25 H54 N O6 P	--	--	--	--	--	--	LMGP01060013	Glycerophospholipids [GP]	Glycerophosphocholines [GP01]	Monoalkylglycerophosphocholines [GP0106]
Com_22474_pos	PC O-15:0	C23 H48 N O7 P	--	--	--	--	--	--	--	--	--	--
Com_22507_pos	4-Hydroxytamoxifen	C26 H29 N O2	cpd:C05011	map00982 Drug metabolism - cytochrome P450	HMDB0060530	Phenylpropanoids and polyketides	Stilbenes	-	--	--	--	--
Com_22592_pos	N-(6-methoxypyridin-3-yl)thiophene-2-carboxamide	C11 H10 N2 O2 S	--	--	--	--	--	--	--	--	--	--
Com_22600_pos	RQH	C17 H29 N9 O5	--	--	--	--	--	--	--	--	--	--
Com_22605_pos	Bisphenol M	C24 H26 O2	--	--	--	--	--	--	--	--	--	--
Com_22651_pos	N1-Acetylspermine	C12 H28 N4 O	cpd:C02567	-	HMDB0001186	Organic acids and derivatives	Carboxylic acids and derivatives	Carboxylic acid derivatives	--	--	--	--
Com_22696_pos	Tetracycline	C22 H24 N2 O8	cpd:C06570	map00253 Tetracycline biosynthesis;map01057 Biosynthesis of type II polyketide products;map01130 Biosynthesis of antibiotics;map04976 Bile secretion	HMDB0014897	Phenylpropanoids and polyketides	Tetracyclines	-	--	--	--	--
Com_22717_pos	Cer 18:1;2O/14:0	C32 H63 N O3	--	--	--	--	--	--	--	--	--	--
Com_22752_pos	AKB48 N-(5-Fluoropentyl) analog	C23 H30 F N3 O	--	--	--	--	--	--	--	--	--	--
Com_22777_pos	SM 9:1;2O/26:7	C40 H67 N2 O6 P	--	--	--	--	--	--	--	--	--	--
Com_22854_pos	2-methoxy-4-{3-[(4-methylbenzoyl)amino]butyl}phenyl 4-methylbenzoate	C27 H29 N O4	--	--	--	--	--	--	--	--	--	--
Com_22892_pos	CAR 22:3	C29 H52 N O4	--	--	--	--	--	--	--	--	--	--
Com_22911_pos	2-phenylimidazo[1,2-a]pyridine	C13 H10 N2	--	--	HMDB0245292	Organoheterocyclic compounds	Azoles	Imidazoles	--	--	--	--
Com_22914_pos	3-Acetyl-11-keto-β-boswellic acid	C32 H48 O5	--	--	HMDB0245953	Lipids and lipid-like molecules	Prenol lipids	Triterpenoids	--	--	--	--
Com_22941_pos	(2E,4E)-N-(2-methylpropyl)dodeca-2,4-dienamide	C16 H29 N O	--	--	--	--	--	--	--	--	--	--
Com_22980_pos	5-Methylcytidine	C10 H15 N3 O5	--	--	HMDB0000982	Nucleosides, nucleotides, and analogues	Pyrimidine nucleosides	-	--	--	--	--
Com_23040_pos	4-Hydroxybenzoic acid	C7 H6 O3	cpd:C00156	map00130 Ubiquinone and other terpenoid-quinone biosynthesis;map00360 Phenylalanine metabolism;map00362 Benzoate degradation;map00363 Bisphenol degradation;map00623 Toluene degradation;map00627 Aminobenzoate degradation;map00790 Folate biosynthesis;map01061 Biosynthesis of phenylpropanoids;map01100 Metabolic pathways;map01110 Biosynthesis of secondary metabolites;map01120 Microbial metabolism in …	HMDB0000500	Benzenoids	Benzene and substituted derivatives	Benzoic acids and derivatives	--	--	--	--
Com_23051_pos	2-ethyl-1H-perimidine	C13 H12 N2	--	--	--	--	--	--	--	--	--	--
Com_23057_pos	3,4-dihydro-2H,6H-[1,3]thiazino[2,3-b]quinazolin-6-one	C11 H10 N2 O S	--	--	--	--	--	--	--	--	--	--
Com_23093_pos	CAR 24:5	C31 H52 N O4	--	--	--	--	--	--	--	--	--	--
Com_23108_pos	PPH	C16 H23 N5 O4	--	--	--	--	--	--	--	--	--	--
Com_23172_pos	KQH	C17 H29 N7 O5	--	--	--	--	--	--	--	--	--	--
Com_23231_pos	WLK	C23 H35 N5 O4	--	--	--	--	--	--	--	--	--	--
Com_23384_pos	Testosterone acetate	C21 H30 O3	cpd:C03027	-	HMDB0062780	Lipids and lipid-like molecules	Steroids and steroid derivatives	Steroid esters	LMST02020057	Sterol Lipids [ST]	Steroids [ST02]	C19 steroids (androgens) and derivatives [ST0202]
Com_23424_pos	O,O-Diethyl thiophosphate	C4 H11 O3 P S	cpd:C06607	map00627 Aminobenzoate degradation	--	--	--	--	--	--	--	--
Com_23494_pos	4-[2-(2-oxo-1-imidazolidinyl)ethyl]-1lambda~6~,4-thiazinane-1,1-dione	C9 H17 N3 O3 S	--	--	--	--	--	--	--	--	--	--
Com_23501_pos	DG O-20:2_18:1	C41 H76 O4	--	--	--	--	--	--	--	--	--	--
Com_23528_pos	N-Acetylprocainamide	C15 H23 N3 O2	--	--	HMDB0041944	Benzenoids	Benzene and substituted derivatives	Benzoic acids and derivatives	--	--	--	--
Com_23951_pos	DMK	C15 H28 N4 O6 S	--	--	--	--	--	--	--	--	--	--
Com_23986_pos	6,7-dihydro-5H-dibenzo[d,f][1,3]diazepin-6-one	C13 H10 N2 O	--	--	--	--	--	--	--	--	--	--
Com_24023_pos	Mesalamine	C7 H7 N O3	--	--	HMDB0014389	Benzenoids	Benzene and substituted derivatives	Benzoic acids and derivatives	--	--	--	--
Com_24141_pos	CAR 22:6	C29 H46 N O4	--	--	--	--	--	--	--	--	--	--
Com_24164_pos	CAR 23:0	C30 H60 N O4	--	--	--	--	--	--	--	--	--	--
Com_24167_pos	2-(ethylthio)-6-methyl-5-(2-methylallyl)pyrimidin-4-ol	C11 H16 N2 O S	--	--	--	--	--	--	--	--	--	--
Com_24205_pos	SM 18:0;2O/5:0	C28 H59 N2 O6 P	--	--	--	--	--	--	--	--	--	--
Com_24228_pos	SM 8:1;2O/29:0	C42 H85 N2 O6 P	--	--	--	--	--	--	--	--	--	--
Com_24425_pos	Etiocholanolone	C19 H30 O2	cpd:C04373	map00140 Steroid hormone biosynthesis	HMDB0000490	Lipids and lipid-like molecules	Steroids and steroid derivatives	Androstane steroids	LMST02020059	Sterol Lipids [ST]	Steroids [ST02]	C19 steroids (androgens) and derivatives [ST0202]
Com_24456_pos	PC 34:4	C42 H76 N O8 P	cpd:C00157	map00564 Glycerophospholipid metabolism;map00590 Arachidonic acid metabolism;map00591 Linoleic acid metabolism;map00592 alpha-Linolenic acid metabolism;map01100 Metabolic pathways;map01110 Biosynthesis of secondary metabolites;map04723 Retrograde endocannabinoid signaling;map05231 Choline metabolism in cancer	--	--	--	--	LMGP01012209	Glycerophospholipids [GP]	Glycerophosphocholines [GP01]	Diacylglycerophosphocholines [GP0101]
Com_24460_pos	p-Hydroxybenzaldehyde	C7 H6 O2	cpd:C00633	map00363 Bisphenol degradation;map00623 Toluene degradation;map00627 Aminobenzoate degradation;map01061 Biosynthesis of phenylpropanoids;map01100 Metabolic pathways;map01120 Microbial metabolism in diverse environments	HMDB0011718	Organic oxygen compounds	Organooxygen compounds	Carbonyl compounds	--	--	--	--
Com_24464_pos	SPB 17:1;2O	C17 H35 N O2	--	--	--	--	--	--	--	--	--	--
Com_24472_pos	DG O-22:3_20:2	C45 H80 O4	--	--	--	--	--	--	--	--	--	--
Com_24520_pos	SM 42:9;2O	C47 H79 N2 O6 P	--	--	--	--	--	--	--	--	--	--
Com_24573_pos	LPE 38:4	C43 H80 N O7 P	--	--	--	--	--	--	--	--	--	--
Com_24735_pos	SM 38:1;2O	C43 H87 N2 O6 P	--	--	--	--	--	--	--	--	--	--
Com_24816_pos	Arecoline	C8 H13 N O2	cpd:C10129	-	HMDB0030353	Alkaloids and derivatives	-	-	--	--	--	--
Com_24863_pos	Noroxycodone	C17 H19 N O4	--	--	HMDB0041960	Benzenoids	Phenanthrenes and derivatives	-	--	--	--	--
Com_24962_pos	N-Acetyl-DL-alanine	C5 H9 N O3	--	--	HMDB0255053	Organic acids and derivatives	Carboxylic acids and derivatives	Amino acids, peptides, and analogues	--	--	--	--
Com_25126_pos	(6E)-7-(2H-1,3-benzodioxol-5-yl)-1-(piperidin-1-yl)hept-6-en-1-one	C19 H25 N O3	--	--	--	--	--	--	--	--	--	--
Com_25129_pos	Cer 19:2;2O/15:1	C34 H63 N O3	--	--	--	--	--	--	--	--	--	--
Com_25158_pos	N-(4-butyl-2-methylphenyl)-N'-[4-(4-methylpiperazino)phenyl]urea	C23 H32 N4 O	--	--	--	--	--	--	--	--	--	--
Com_25221_pos	Cer 18:1;2O/14:1	C32 H61 N O3	--	--	--	--	--	--	--	--	--	--
Com_25293_pos	2-(4-methylphenyl)-2-oxoethyl thiocyanate	C10 H9 N O S	--	--	--	--	--	--	--	--	--	--
Com_25327_pos	4-{4-[3-(4-chlorophenoxy)propyl]piperazino}-1H-indole	C21 H24 Cl N3 O	--	--	--	--	--	--	--	--	--	--
Com_25346_pos	2-(1-Piperazinyl)pyrimidine	C8 H12 N4	--	--	--	--	--	--	--	--	--	--
Com_25403_pos	PC 19:2_18:3	C45 H80 N O8 P	--	--	--	--	--	--	--	--	--	--
Com_25412_pos	NAOrn 16:0/14:0	C35 H68 N2 O5	--	--	--	--	--	--	--	--	--	--
Com_25417_pos	4-Amino-5-imidazolecarboxamide	C4 H6 N4 O	cpd:C04051	map00230 Purine metabolism	HMDB0003192	Organoheterocyclic compounds	Azoles	Imidazoles	--	--	--	--
Com_25768_pos	NAGly 18:1/20:2	C40 H71 N O5	--	--	--	--	--	--	--	--	--	--
Com_25787_pos	4-(tert-butyl)phenyl 3,5-dimethylisoxazole-4-carboxylate	C16 H19 N O3	--	--	--	--	--	--	--	--	--	--
Com_25791_pos	Centralite	C17 H20 N2 O	--	--	HMDB0032066	Benzenoids	Benzene and substituted derivatives	-	--	--	--	--
Com_25807_pos	6-anilino-1,3-dimethyl-1,2,3,4-tetrahydropyrimidine-2,4-dione	C12 H13 N3 O2	--	--	--	--	--	--	--	--	--	--
Com_25826_pos	Maltotetraose	C24 H42 O21	cpd:C02052	-	HMDB0001296	Organic oxygen compounds	Organooxygen compounds	Carbohydrates and carbohydrate conjugates	--	--	--	--
Com_25897_pos	LPC 24:6	C32 H54 N O7 P	--	--	--	--	--	--	--	--	--	--
Com_25954_pos	6-(3-hydroxybutan-2-yl)-5-(hydroxymethyl)-4-methoxy-2H-pyran-2-one	C11 H16 O5	--	--	--	--	--	--	--	--	--	--
Com_25976_pos	LPC O-19:0	C27 H58 N O6 P	--	--	--	--	--	--	LMGP01060017	Glycerophospholipids [GP]	Glycerophosphocholines [GP01]	Monoalkylglycerophosphocholines [GP0106]
Com_26153_pos	O-Arachidonoyl ethanolamine	C22 H37 N O2	--	--	HMDB0013655	Lipids and lipid-like molecules	Fatty Acyls	Fatty acid esters	--	--	--	--
Com_26162_pos	LPC 16:2-SN1	C24 H46 N O7 P	--	--	--	--	--	--	--	--	--	--
Com_26234_pos	Linustatin	C16 H27 N O11	cpd:C08333	-	HMDB0303673	Organic oxygen compounds	Organooxygen compounds	Carbohydrates and carbohydrate conjugates	--	--	--	--
Com_26334_pos	5-amino-1-(4-chlorobenzyl)-1H-1,2,3-triazole-4-carboxamide	C10 H10 Cl N5 O	--	--	--	--	--	--	--	--	--	--
Com_26475_pos	LPC 30:1	C38 H76 N O7 P	--	--	--	--	--	--	--	--	--	--
Com_26487_pos	3-hydroxy-2-[5-nitro-2-(1-pyrrolidinyl)benzyl]propanenitrile	C14 H17 N3 O3	--	--	--	--	--	--	--	--	--	--
Com_26529_pos	lipoamide	C8 H15 N O S2	cpd:C00248	-	HMDB0000962	Organoheterocyclic compounds	Dithiolanes	Lipoamides	LMFA08010006	Fatty Acyls [FA]	Fatty amides [FA08]	Primary amides [FA0801]
Com_26635_pos	(-)-Maackiain	C16 H12 O5	cpd:C10502	map00943 Isoflavonoid biosynthesis	HMDB0036629	Phenylpropanoids and polyketides	Flavonoids	Flavones	LMPK12070050	Polyketides [PK]	Flavonoids [PK12]	Pterocarpans [PK1207]
Com_26707_pos	PC 33:2	C41 H78 N O8 P	cpd:C00157	map00564 Glycerophospholipid metabolism;map00590 Arachidonic acid metabolism;map00591 Linoleic acid metabolism;map00592 alpha-Linolenic acid metabolism;map01100 Metabolic pathways;map01110 Biosynthesis of secondary metabolites;map04723 Retrograde endocannabinoid signaling;map05231 Choline metabolism in cancer	--	--	--	--	LMGP01011836	Glycerophospholipids [GP]	Glycerophosphocholines [GP01]	Diacylglycerophosphocholines [GP0101]
Com_26818_pos	6β-Oxycodol N-oxide	C18 H23 N O5	--	--	--	--	--	--	--	--	--	--
Com_26825_pos	Desmethyldoxepin	C18 H19 N O	--	--	HMDB0060840	Organoheterocyclic compounds	Benzoxepines	Dibenzoxepines	--	--	--	--
Com_27003_pos	N'-[(2,4-dihydroxyphenyl)methylene]-4-methylbenzenesulfonohydrazide	C14 H14 N2 O4 S	--	--	--	--	--	--	--	--	--	--
Com_27089_pos	4-{5-[(3S)-1-Isopropyl-3-pyrrolidinyl]-1,3,4-oxadiazol-2-yl}pyridine	C14 H18 N4 O	--	--	--	--	--	--	--	--	--	--
Com_27111_pos	CAR 21:2	C28 H52 N O4	--	--	--	--	--	--	--	--	--	--
Com_27132_pos	TG 17:2_20:4_20:4	C60 H96 O6	--	--	--	--	--	--	LMGL03011087	Glycerolipids [GL]	Triradylglycerols [GL03]	Triacylglycerols [GL0301]
Com_27189_pos	KNH	C16 H27 N7 O5	--	--	--	--	--	--	--	--	--	--
Com_27370_pos	NAGly 16:0/22:4	C40 H69 N O5	--	--	--	--	--	--	--	--	--	--
Com_27378_pos	PC 16:3_18:5	C42 H68 N O8 P	--	--	--	--	--	--	--	--	--	--
Com_27387_pos	FQH	C20 H26 N6 O5	--	--	--	--	--	--	--	--	--	--
Com_27400_pos	6-(benzylamino)-3-phenyl-1,4-dihydropyridazin-4-one	C17 H15 N3 O	--	--	--	--	--	--	--	--	--	--
Com_27588_pos	(1E,4E)-1,5-bis(4-methoxyphenyl)penta-1,4-dien-3-one	C19 H18 O3	--	--	--	--	--	--	--	--	--	--
Com_27743_pos	CAR 17:1	C24 H46 N O4	--	--	--	--	--	--	--	--	--	--
Com_27757_pos	LPC O-19:1	C27 H56 N O6 P	--	--	--	--	--	--	--	--	--	--
Com_27803_pos	Kanamycin	C18 H36 N4 O11	cpd:C01822	map00524 Neomycin, kanamycin and gentamicin biosynthesis;map01130 Biosynthesis of antibiotics	HMDB0015303	Organic oxygen compounds	Organooxygen compounds	Carbohydrates and carbohydrate conjugates	--	--	--	--
Com_27844_pos	WKK	C23 H36 N6 O4	--	--	--	--	--	--	--	--	--	--
Com_27996_pos	DG 14:0_18:1	C35 H66 O5	--	--	--	--	--	--	LMGL02010384	Glycerolipids [GL]	Diradylglycerols [GL02]	Diacylglycerols [GL0201]
Com_28020_pos	4-oxo-4-[(1-phenylethyl)amino]but-2-enoic acid	C12 H13 N O3	--	--	--	--	--	--	--	--	--	--
Com_28103_pos	UR-144 N-(2-hydroxypentyl) metabolite	C21 H29 N O2	--	--	--	--	--	--	--	--	--	--
Com_28185_pos	N-Desmethyltramadol	C15 H23 N O2	--	--	HMDB0061007	Benzenoids	Phenol ethers	Anisoles	--	--	--	--
Com_28218_pos	N1-(2-piperidinophenyl)-3,4,5-trimethoxybenzamide	C21 H26 N2 O4	--	--	--	--	--	--	--	--	--	--
Com_28240_pos	PE O-16:1_20:3	C41 H76 N O7 P	--	--	--	--	--	--	--	--	--	--
Com_28331_pos	LPC 24:4-SN1	C32 H58 N O7 P	--	--	--	--	--	--	--	--	--	--
Com_28414_pos	PC O-39:6	C47 H84 N O7 P	--	--	--	--	--	--	--	--	--	--
Com_28429_pos	Resiniferatoxin	C37 H40 O9	cpd:C09179	map04750 Inflammatory mediator regulation of TRP channels	HMDB0242596	Lipids and lipid-like molecules	Prenol lipids	Diterpenoids	--	--	--	--
Com_28476_pos	dG-C8-AaC	C21 H20 N8 O4	--	--	--	--	--	--	--	--	--	--
Com_28535_pos	LPC 40:9	C48 H80 N O7 P	--	--	--	--	--	--	--	--	--	--
Com_28651_pos	3-[4-methyl-1-(2-methylpropanoyl)-3-oxocyclohexyl]butanoic acid	C15 H24 O4	--	--	--	--	--	--	--	--	--	--
Com_28699_pos	D-Panthenol	C9 H19 N O4	cpd:C05944	map00770 Pantothenate and CoA biosynthesis	HMDB0304820	Lipids and lipid-like molecules	Fatty Acyls	Fatty amides	--	--	--	--
Com_28726_pos	5-oxo-3-phenyl-5-(2-quinolinylamino)pentanoic acid	C20 H18 N2 O3	--	--	--	--	--	--	--	--	--	--
Com_28824_pos	DG O-16:2_17:2	C36 H64 O4	--	--	--	--	--	--	--	--	--	--
Com_28840_pos	ethyl 4-[2-(3,4,5-trimethoxybenzylidene)hydrazino]benzoate	C19 H22 N2 O5	--	--	--	--	--	--	--	--	--	--
Com_28913_pos	LPC 13:0-SN1	C21 H44 N O7 P	--	--	--	--	--	--	--	--	--	--
Com_28988_pos	1-{4-methoxy-3-[(2-pyridylthio)methyl]phenyl}ethan-1-one	C15 H15 N O2 S	--	--	--	--	--	--	--	--	--	--
Com_29015_pos	5,8-dihydroxy-10-methyl-5,8,9,10-tetrahydro-2H-oxecin-2-one	C10 H14 O4	--	--	--	--	--	--	--	--	--	--
Com_29103_pos	3-(propan-2-yl)-octahydropyrrolo[1,2-a]pyrazine-1,4-dione	C10 H16 N2 O2	--	--	--	--	--	--	--	--	--	--
Com_29178_pos	ENH	C15 H22 N6 O7	--	--	--	--	--	--	--	--	--	--
Com_29202_pos	Vitamin A	C20 H30 O	cpd:C00473	map00830 Retinol metabolism;map01100 Metabolic pathways;map04977 Vitamin digestion and absorption	HMDB0000305	Lipids and lipid-like molecules	Prenol lipids	Retinoids	LMPR01090001	Prenol Lipids [PR]	Isoprenoids [PR01]	Retinoids [PR0109]
Com_29229_pos	5-Methyltetrahydrofolic acid	C20 H25 N7 O6	--	--	HMDB0001396	Organoheterocyclic compounds	Pteridines and derivatives	Pterins and derivatives	--	--	--	--
Com_29301_pos	4-(1H-pyrazol-1-yl)-N,N-bis(2-pyridinylmethyl)benzenesulfonamide	C21 H19 N5 O2 S	--	--	--	--	--	--	--	--	--	--
Com_29346_pos	PC 42:9	C50 H82 N O8 P	cpd:C00157	map00564 Glycerophospholipid metabolism;map00590 Arachidonic acid metabolism;map00591 Linoleic acid metabolism;map00592 alpha-Linolenic acid metabolism;map01100 Metabolic pathways;map01110 Biosynthesis of secondary metabolites;map04723 Retrograde endocannabinoid signaling;map05231 Choline metabolism in cancer	--	--	--	--	LMGP01012118	Glycerophospholipids [GP]	Glycerophosphocholines [GP01]	Diacylglycerophosphocholines [GP0101]
Com_29448_pos	Nootkatone	C15 H22 O	cpd:C17914	-	HMDB0303909	Lipids and lipid-like molecules	Prenol lipids	Sesquiterpenoids	--	--	--	--
Com_29472_pos	DPK	C15 H26 N4 O6	--	--	--	--	--	--	--	--	--	--
Com_29628_pos	3-Methyl-2-oxobutanoic acid	C5 H8 O3	cpd:C00141	map00280 Valine, leucine and isoleucine degradation;map00290 Valine, leucine and isoleucine biosynthesis;map00770 Pantothenate and CoA biosynthesis;map00966 Glucosinolate biosynthesis;map01100 Metabolic pathways;map01110 Biosynthesis of secondary metabolites;map01130 Biosynthesis of antibiotics;map01210 2-Oxocarboxylic acid metabolism;map01230 Biosynthesis of amino acids	HMDB0030027	Lipids and lipid-like molecules	Fatty Acyls	Fatty acid esters	--	--	--	--
Com_29750_pos	PC O-36:9	C44 H72 N O7 P	--	--	--	--	--	--	--	--	--	--
Com_29775_pos	5-fluoro AB-PINACA N-(4-hydroxypentyl) metabolite	C18 H25 F N4 O3	--	--	--	--	--	--	--	--	--	--
Com_30008_pos	IQH	C17 H28 N6 O5	--	--	--	--	--	--	--	--	--	--
Com_30059_pos	(2R,3S,4S,5R,6R)-2-(hydroxymethyl)-6-(propan-2-yloxy)oxane-3,4,5-triol	C9 H18 O6	--	--	--	--	--	--	--	--	--	--
Com_30101_pos	1,4-dihydroxy-1,4-dimethyl-7-(propan-2-ylidene)-decahydroazulen-6-one	C15 H24 O3	--	--	--	--	--	--	--	--	--	--
Com_30171_pos	ethyl 1-(3-nitro-2-thienyl)piperidine-4-carboxylate	C12 H16 N2 O4 S	--	--	--	--	--	--	--	--	--	--
Com_30292_pos	LPC 13:1-SN1	C21 H42 N O7 P	--	--	--	--	--	--	--	--	--	--
Com_30337_pos	SM 41:1;2O	C46 H93 N2 O6 P	--	--	--	--	--	--	--	--	--	--
Com_30366_pos	3-[(4-hydroxyphenyl)methyl]-octahydropyrrolo[1,2-a]pyrazine-1,4-dione	C14 H16 N2 O3	--	--	--	--	--	--	--	--	--	--
Com_30370_pos	4-(Diethylamino)salicylaldehyde	C11 H15 N O2	--	--	--	--	--	--	--	--	--	--
Com_30435_pos	11-Deoxy prostaglandin F1β	C20 H36 O4	--	--	--	--	--	--	--	--	--	--
Com_30501_pos	PC 40:5	C48 H86 N O8 P	cpd:C00157	map00564 Glycerophospholipid metabolism;map00590 Arachidonic acid metabolism;map00591 Linoleic acid metabolism;map00592 alpha-Linolenic acid metabolism;map01100 Metabolic pathways;map01110 Biosynthesis of secondary metabolites;map04723 Retrograde endocannabinoid signaling;map05231 Choline metabolism in cancer	--	--	--	--	LMGP01012231	Glycerophospholipids [GP]	Glycerophosphocholines [GP01]	Diacylglycerophosphocholines [GP0101]
Com_30510_pos	N3-(2-morpholinophenyl)-2-oxo-2H-chromene-3-carboxamide	C20 H18 N2 O4	--	--	--	--	--	--	--	--	--	--
Com_30669_pos	GPK	C13 H24 N4 O4	--	--	--	--	--	--	--	--	--	--
Com_30694_pos	DG O-18:3_22:1	C43 H78 O4	--	--	--	--	--	--	--	--	--	--
Com_30798_pos	TLK	C16 H32 N4 O5	--	--	--	--	--	--	--	--	--	--
Com_30923_pos	4-(1-adamantyl)-2-methyl-1,3-thiazole	C14 H19 N S	--	--	--	--	--	--	--	--	--	--
Com_31022_pos	VNH	C15 H24 N6 O5	--	--	--	--	--	--	--	--	--	--
Com_31083_pos	4-[4-(aminocarbonyl)piperidino]-4-oxobut-2-enoic acid	C10 H14 N2 O4	--	--	--	--	--	--	--	--	--	--
Com_31094_pos	Heptadecanoic Acid	C17 H34 O2	--	--	HMDB0002259	Lipids and lipid-like molecules	Fatty Acyls	Fatty acids and conjugates	LMFA01010017	Fatty Acyls [FA]	Fatty Acids and Conjugates [FA01]	Straight chain fatty acids [FA0101]
Com_31128_pos	MMK	C16 H32 N4 O4 S2	--	--	--	--	--	--	--	--	--	--
Com_31214_pos	PC 20:2_22:6	C50 H84 N O8 P	--	--	--	--	--	--	LMGP01012117	Glycerophospholipids [GP]	Glycerophosphocholines [GP01]	Diacylglycerophosphocholines [GP0101]
Com_31227_pos	Dinophysistoxin-1	C45 H70 O13	cpd:C16870	-	HMDB0030442	Organic oxygen compounds	Organooxygen compounds	Ethers	--	--	--	--
Com_31339_pos	NAGly 16:1/22:4	C40 H67 N O5	--	--	--	--	--	--	--	--	--	--
Com_31564_pos	1,7-bis(3,4-dihydroxyphenyl)heptan-3-one	C19 H22 O5	--	--	--	--	--	--	--	--	--	--
Com_31625_pos	7-Aminoflunitrazepam-d7	C16 H7 [2]H7 F N3 O	--	--	--	--	--	--	--	--	--	--
Com_31685_pos	LPC 24:5-SN1	C32 H56 N O7 P	--	--	--	--	--	--	--	--	--	--
Com_31748_pos	N-(8-methyl-8-azabicyclo[3.2.1]oct-3-yl)-4-nitrobenzamide	C15 H19 N3 O3	--	--	--	--	--	--	--	--	--	--
Com_31756_pos	MGDG O-21:1_20:1	C50 H94 O9	--	--	--	--	--	--	--	--	--	--
Com_31875_pos	DG O-18:2_20:3	C41 H72 O4	--	--	--	--	--	--	--	--	--	--
Com_32043_pos	PC O-38:4	C46 H86 N O7 P	--	--	--	--	--	--	LMGP01020247	Glycerophospholipids [GP]	Glycerophosphocholines [GP01]	1-alkyl,2-acylglycerophosphocholines [GP0102]
Com_32044_pos	(-)-Caryophyllene oxide	C15 H24 O	cpd:C16908	-	--	--	--	--	--	--	--	--
Com_32283_pos	4-(benzoylamino)-3-hydroxybutanoic acid	C11 H13 N O4	--	--	--	--	--	--	--	--	--	--
Com_32405_pos	PC 40:4	C48 H88 N O8 P	cpd:C00157	map00564 Glycerophospholipid metabolism;map00590 Arachidonic acid metabolism;map00591 Linoleic acid metabolism;map00592 alpha-Linolenic acid metabolism;map01100 Metabolic pathways;map01110 Biosynthesis of secondary metabolites;map04723 Retrograde endocannabinoid signaling;map05231 Choline metabolism in cancer	--	--	--	--	LMGP01012224	Glycerophospholipids [GP]	Glycerophosphocholines [GP01]	Diacylglycerophosphocholines [GP0101]
Com_32437_pos	1-(4-hydroxyphenyl)propane-1,2-diol	C9 H12 O3	--	--	--	--	--	--	--	--	--	--
Com_32572_pos	Normorphine	C16 H17 N O3	cpd:C11785	map00982 Drug metabolism - cytochrome P450	HMDB0041959	Alkaloids and derivatives	Morphinans	-	--	--	--	--
Com_32585_pos	Ergosta-5,7,9(11),22-Tetraen-3-beta-Ol	C28 H42 O	--	--	--	--	--	--	--	--	--	--
Com_32650_pos	AL 8810	C24 H31 F O4	--	--	--	--	--	--	--	--	--	--
Com_32689_pos	HLK	C18 H32 N6 O4	--	--	--	--	--	--	--	--	--	--
Com_32690_pos	GMK	C13 H26 N4 O4 S	--	--	--	--	--	--	--	--	--	--
Com_32693_pos	PC O-33:7	C41 H70 N O7 P	--	--	--	--	--	--	--	--	--	--
Com_32723_pos	4-methylphenyl 1-ethyl-3-methyl-1H-pyrazole-5-carbothioate	C14 H16 N2 O S	--	--	--	--	--	--	--	--	--	--
Com_32735_pos	N-Acetylglycine	C4 H7 N O3	--	--	HMDB0000532	Organic acids and derivatives	Carboxylic acids and derivatives	Amino acids, peptides, and analogues	--	--	--	--
Com_32750_pos	Lagochilin	C20 H36 O5	--	--	--	--	--	--	--	--	--	--
Com_32765_pos	Arginine	C6 H14 N4 O2	cpd:C02385	-	HMDB0303361	Organic acids and derivatives	Carboxylic acids and derivatives	Amino acids, peptides, and analogues	--	--	--	--
Com_32781_pos	YQH	C20 H26 N6 O6	--	--	--	--	--	--	--	--	--	--
Com_32839_pos	Linalool	C10 H18 O	cpd:C03985	-	HMDB0036100	Lipids and lipid-like molecules	Prenol lipids	Monoterpenoids	--	--	--	--
Com_32886_pos	Milbemycin A3 oxime	C31 H43 N O7	--	--	--	--	--	--	--	--	--	--
Com_32983_pos	N-(2-hydroxyphenyl)acetamide	C8 H9 N O2	--	--	HMDB0061919	Benzenoids	Benzene and substituted derivatives	Anilides	--	--	--	--
Com_32987_pos	LPC 36:5	C44 H80 N O7 P	--	--	--	--	--	--	--	--	--	--
Com_33002_pos	D-(+)-Proline	C5 H9 N O2	cpd:C00763	map00330 Arginine and proline metabolism;map01100 Metabolic pathways	--	--	--	--	--	--	--	--
Com_33023_pos	FKK	C21 H35 N5 O4	--	--	--	--	--	--	--	--	--	--
Com_33237_pos	Gemifloxacin	C18 H20 F N5 O4	--	--	HMDB0015286	Organoheterocyclic compounds	Diazanaphthalenes	Naphthyridines	--	--	--	--
Com_33270_pos	RLH	C18 H32 N8 O4	--	--	--	--	--	--	--	--	--	--
Com_33287_pos	PC O-40:7	C48 H84 N O7 P	--	--	--	--	--	--	--	--	--	--
Com_33313_pos	Cer 18:2;2O/16:0	C34 H65 N O3	--	--	--	--	--	--	--	--	--	--
Com_33365_pos	4-Hydroxypropranolol	C16 H21 N O3	--	--	--	--	--	--	--	--	--	--
Com_33394_pos	3,3,5-trimethyl-3H,11H-pyrano[3,2-a]carbazole	C18 H17 N O	--	--	--	--	--	--	--	--	--	--
Com_33438_pos	Cer 18:2;2O/24:1	C42 H79 N O3	--	--	--	--	--	--	--	--	--	--
Com_33709_pos	Cryptotanshinone	C19 H20 O3	--	--	HMDB0035220	Lipids and lipid-like molecules	Prenol lipids	Diterpenoids	--	--	--	--
Com_33763_pos	ethyl 5-methoxy-2-methyl-1-phenyl-1H-indole-3-carboxylate	C19 H19 N O3	--	--	--	--	--	--	--	--	--	--
Com_33865_pos	PC O-38:0	C46 H94 N O7 P	--	--	--	--	--	--	LMGP01020226	Glycerophospholipids [GP]	Glycerophosphocholines [GP01]	1-alkyl,2-acylglycerophosphocholines [GP0102]
Com_33967_pos	Ohmefentanyl	C23 H30 N2 O2	--	--	--	--	--	--	--	--	--	--
Com_33997_pos	11-Oxoetiocholanolone	C19 H28 O3	cpd:C14552	-	HMDB0006031	Lipids and lipid-like molecules	Steroids and steroid derivatives	Androstane steroids	--	--	--	--
Com_34001_pos	TLH	C16 H27 N5 O5	--	--	--	--	--	--	--	--	--	--
Com_34010_pos	2-{[(4,5-dimethoxy-2-nitrophenethyl)imino]methyl}phenol	C17 H18 N2 O5	--	--	--	--	--	--	--	--	--	--
Com_34014_pos	RNK	C16 H32 N8 O5	--	--	--	--	--	--	--	--	--	--
Com_34214_pos	Phosphopyruvic acid	C3 H5 O6 P	cpd:C00074	map00010 Glycolysis / Gluconeogenesis;map00020 Citrate cycle (TCA cycle);map00400 Phenylalanine, tyrosine and tryptophan biosynthesis;map00440 Phosphonate and phosphinate metabolism;map00620 Pyruvate metabolism;map00680 Methane metabolism;map00710 Carbon fixation in photosynthetic organisms;map00720 Carbon fixation pathways in prokaryotes;map01060 Biosynthesis of plant secondary metabolites;map01…	--	--	--	--	--	--	--	--
Com_34306_pos	2-{2-[(1-methyl-1H-pyrazol-5-yl)amino]-2-oxoethoxy}acetic acid	C8 H11 N3 O4	--	--	--	--	--	--	--	--	--	--
Com_34334_pos	1-allyl-9,9,9a-trimethyl-9,9a-dihydro-1H-imidazo[1,2-a]indol-2(3H)-one	C16 H20 N2 O	--	--	--	--	--	--	--	--	--	--
Com_34372_pos	N-(2-morpholinophenyl)-2-furamide	C15 H16 N2 O3	--	--	--	--	--	--	--	--	--	--
Com_34461_pos	2,3-dihydro-2-spiro[1-(benzyl)piperidin-4-yl]-1,3-benzothiazole	C18 H20 N2 S	--	--	--	--	--	--	--	--	--	--
Com_34524_pos	CAR 14:3	C21 H36 N O4	--	--	--	--	--	--	--	--	--	--
Com_34622_pos	Irganox 259	C40 H62 O6	--	--	--	--	--	--	--	--	--	--
Com_34806_pos	PC O-39:2	C47 H92 N O7 P	--	--	--	--	--	--	--	--	--	--
Com_34844_pos	SM 9:1;2O/26:6	C40 H69 N2 O6 P	--	--	--	--	--	--	--	--	--	--
Com_34851_pos	CAR 21:3	C28 H50 N O4	--	--	--	--	--	--	--	--	--	--
Com_34852_pos	PC O-36:3	C44 H84 N O7 P	--	--	--	--	--	--	LMGP01020264	Glycerophospholipids [GP]	Glycerophosphocholines [GP01]	1-alkyl,2-acylglycerophosphocholines [GP0102]
Com_34915_pos	LPC O-20:1	C28 H58 N O6 P	--	--	--	--	--	--	--	--	--	--
Com_34929_pos	PC 18:5_20:5	C46 H72 N O8 P	--	--	--	--	--	--	--	--	--	--
Com_34969_pos	PC O-20:1	C28 H56 N O7 P	--	--	--	--	--	--	LMGP01020154	Glycerophospholipids [GP]	Glycerophosphocholines [GP01]	1-alkyl,2-acylglycerophosphocholines [GP0102]
Com_35079_pos	Biliverdin	C33 H34 N4 O6	cpd:C00500	map00860 Porphyrin and chlorophyll metabolism;map01100 Metabolic pathways;map01110 Biosynthesis of secondary metabolites	HMDB0001008	Organoheterocyclic compounds	Tetrapyrroles and derivatives	Bilirubins	--	--	--	--
Com_35117_pos	PC 33:1	C41 H80 N O8 P	cpd:C00157	map00564 Glycerophospholipid metabolism;map00590 Arachidonic acid metabolism;map00591 Linoleic acid metabolism;map00592 alpha-Linolenic acid metabolism;map01100 Metabolic pathways;map01110 Biosynthesis of secondary metabolites;map04723 Retrograde endocannabinoid signaling;map05231 Choline metabolism in cancer	--	--	--	--	LMGP01011806	Glycerophospholipids [GP]	Glycerophosphocholines [GP01]	Diacylglycerophosphocholines [GP0101]
Com_35179_pos	RMH	C17 H30 N8 O4 S	--	--	--	--	--	--	--	--	--	--
Com_35582_pos	Nitrofurantoin	C8 H6 N4 O5	cpd:C07268	-	HMDB0014836	Organoheterocyclic compounds	Azolidines	Imidazolidines	--	--	--	--
Com_35649_pos	9-benzyl-2,3,4,9-tetrahydro-1H-carbazol-4-one	C19 H17 N O	--	--	--	--	--	--	--	--	--	--
Com_35763_pos	Vitamin E Acetate	C31 H52 O3	--	--	HMDB0039463	Lipids and lipid-like molecules	Prenol lipids	Quinone and hydroquinone lipids	--	--	--	--
Com_35842_pos	N-[1-(4-methoxy-2-oxo-2H-pyran-6-yl)-2-methylbutyl]acetamide	C13 H19 N O4	--	--	--	--	--	--	--	--	--	--
Com_35907_pos	IMK	C17 H34 N4 O4 S	--	--	--	--	--	--	--	--	--	--
Com_35909_pos	N-Palmitoyl taurine	C18 H37 N O4 S	--	--	HMDB0240594	Lipids and lipid-like molecules	Fatty Acyls	Fatty amides	LMFA08020080	Fatty Acyls [FA]	Fatty amides [FA08]	N-acyl amines [FA0802]
Com_35933_pos	QPK	C16 H29 N5 O5	--	--	--	--	--	--	--	--	--	--
Com_36126_pos	LPC 40:7	C48 H84 N O7 P	--	--	--	--	--	--	--	--	--	--
Com_36154_pos	SM 34:1;2O	C39 H79 N2 O6 P	--	--	--	--	--	--	--	--	--	--
Com_36272_pos	Cer 16:0;2O/3:0	C19 H39 N O3	--	--	--	--	--	--	--	--	--	--
Com_36342_pos	2-{[methyl(2,3,4,5,6-pentahydroxyhexyl)amino]methylidene}malononitrile	C11 H17 N3 O5	--	--	--	--	--	--	--	--	--	--
Com_36385_pos	1,3,5-Trimethylpyrazole	C6 H10 N2	--	--	--	--	--	--	--	--	--	--
Com_36487_pos	Prednisolone tebutate	C27 H38 O6	cpd:C08182	-	HMDB0014998	Lipids and lipid-like molecules	Steroids and steroid derivatives	Hydroxysteroids	--	--	--	--
Com_36504_pos	2-Hydroxybutyric acid	C4 H8 O3	cpd:C05984	map00640 Propanoate metabolism	HMDB0000008	Organic acids and derivatives	Hydroxy acids and derivatives	Alpha hydroxy acids and derivatives	--	--	--	--
Com_36685_pos	7-(2-hydroxypropan-2-yl)-1,4a-dimethyl-decahydronaphthalen-1-ol	C15 H28 O2	--	--	--	--	--	--	--	--	--	--
Com_36881_pos	2,5-bis(4-hydroxy-3-methoxyphenyl)-3,4-dimethyloxolan-3-ol	C20 H24 O6	--	--	--	--	--	--	--	--	--	--
Com_36944_pos	LPC 16:2-SN2	C24 H46 N O7 P	--	--	--	--	--	--	--	--	--	--
Com_37059_pos	LPC O-20:2	C28 H56 N O6 P	--	--	--	--	--	--	--	--	--	--
Com_37133_pos	AMH	C14 H23 N5 O4 S	--	--	--	--	--	--	--	--	--	--
Com_37161_pos	N-Desmethyl sildenafil	C21 H28 N6 O4 S	--	--	--	--	--	--	--	--	--	--
Com_37183_pos	FRH	C21 H30 N8 O4	--	--	--	--	--	--	--	--	--	--
Com_37301_pos	Acetylcholine	C7 H15 N O2	cpd:C01996	map00564 Glycerophospholipid metabolism;map04024 cAMP signaling pathway;map04080 Neuroactive ligand-receptor interaction;map04721 Synaptic vesicle cycle;map04725 Cholinergic synapse;map04742 Taste transduction;map04810 Regulation of actin cytoskeleton;map04911 Insulin secretion;map04970 Salivary secretion;map04971 Gastric acid secretion;map04972 Pancreatic secretion;map04976 Bile secretion;map050…	HMDB0000895	Organic nitrogen compounds	Organonitrogen compounds	Quaternary ammonium salts	--	--	--	--
Com_37306_pos	1,7-bis(4-hydroxyphenyl)-5-methoxyheptan-3-one	C20 H24 O4	--	--	--	--	--	--	--	--	--	--
Com_37568_pos	4',7-Dihydroxyflavanone	C15 H12 O4	--	--	HMDB0303602	Phenylpropanoids and polyketides	Flavonoids	Flavans	--	--	--	--
Com_37673_pos	HKK	C18 H33 N7 O4	--	--	--	--	--	--	--	--	--	--
Com_37683_pos	DG O-16:3_17:2	C36 H62 O4	--	--	--	--	--	--	--	--	--	--
Com_37690_pos	2,6-dimethyl-4-(3-thienyl)pyridine-3,5-dicarboxylic acid	C13 H11 N O4 S	--	--	--	--	--	--	--	--	--	--
Com_37961_pos	Fexofenadine	C32 H39 N O4	cpd:C06999	map04976 Bile secretion	HMDB0005030	Benzenoids	Benzene and substituted derivatives	Diphenylmethanes	--	--	--	--
Com_38024_pos	6-Pentyl-2H-pyran-2-one	C10 H14 O2	--	--	HMDB0031085	Organoheterocyclic compounds	Pyrans	Pyranones and derivatives	--	--	--	--
Com_38094_pos	5-(tert-butyl)-N-[4-(trifluoromethyl)phenyl]thiophene-2-carboxamide	C16 H16 F3 N O S	--	--	--	--	--	--	--	--	--	--
Com_38219_pos	9-acridinecarboxylic acid hydrate	C14 H9 N O2	--	--	--	--	--	--	--	--	--	--
Com_38241_pos	CAR 15:0	C22 H44 N O4	--	--	--	--	--	--	--	--	--	--
Com_38291_pos	Thromboxane B2-biotin	C35 H60 N4 O7 S	--	--	--	--	--	--	--	--	--	--
Com_38300_pos	1-(6-methyl-3-pyridyl)ethan-1-one O1-ethyloxime hydrochloride	C10 H14 N2 O	--	--	--	--	--	--	--	--	--	--
Com_38356_pos	5-benzyl-4-ethyl-2,4-dihydro-3H-1,2,4-triazole-3-thione	C11 H13 N3 S	--	--	--	--	--	--	--	--	--	--
Com_38369_pos	4-(5-pentylpyrimidin-2-yl)benzonitrile	C16 H17 N3	--	--	--	--	--	--	--	--	--	--
Com_38660_pos	HNK	C16 H27 N7 O5	--	--	--	--	--	--	--	--	--	--
Com_38741_pos	Sakuranetin	C16 H14 O5	cpd:C09833	-	HMDB0030090	Phenylpropanoids and polyketides	Flavonoids	O-methylated flavonoids	LMPK12140571	Polyketides [PK]	Flavonoids [PK12]	Flavanones [PK1214]
Com_38793_pos	Luotonin A	C18 H11 N3 O	--	--	--	--	--	--	--	--	--	--
Com_38853_pos	5 methyl THF	C20 H25 N7 O6	--	--	--	--	--	--	--	--	--	--
[truncated: 616 more rows]
