# Supplementary material for: Quantifying the relative contributions of bacterial and fungal communities to carcass decomposition using a quantitative microbiome profiling approach
Source: NPJ Biofilms Microbiomes. 2025 Nov 17;11:210. doi: 10.1038/s41522-025-00842-3 (PMC12624039; doi:10.1038/s41522-025-00842-3)
Supplement: Supplementary file 3 — Supplementary TableS3. [file 41522_2025_842_MOESM3_ESM.xlsx]

## Sheet: imp_value
Table S3. Biomarker sets were optimized via 10-fold cross-validation with five repetitions and ranked based on the values of the increase in mean decrease accuracy (IncMSE) in the random forest model
Tissue												Gravesoil
Bacteria_QMP		Bacteria_RMP		Fungi_QMP		Fungi_RMP		Metabolites		Multi-omics		Bacteria_QMP		Bacteria_RMP		Fungi_QMP		Fungi_RMP
Genera	%IncMSE	Genera	%IncMSE	Genera	%IncMSE	Genera	%IncMSE	Genera	%IncMSE	Genera	%IncMSE	Genera	%IncMSE	Genera	%IncMSE	Genera	%IncMSE	Genera	%IncMSE
Enterococcus	34.908	Tissierella	43.2533	Enterocarpus	33.1736	Enterocarpus	30.9118	Com_4225_pos	8.29517	Com_4225_pos	12.5584	Bacillaceae_genus	12.65	Sporosarcina	23.6057	Acaulium	39.6988	Acaulium	62.3351
Tissierella	29.9431	Pseudomonas	19.8216	Acaulium	29.3986	Filobasidium	30.2546	Com_4224_pos	7.44836	Com_4224_pos	9.64289	Chthonomonadales_genus	10.0158	Tissierella	15.6523	Alternaria	18.7782	Dactylonectria	11.8286
Proteus	15.9779	bacteriap25_genus	15.5974	Scopulariopsis	19.8366	Cladosporium	27.9857	Com_6057_pos	5.60662	Com_6057_pos	8.24212	Pseudogracilibacillus	8.54728	Pseudaminobacter	11.6208	Exophiala	15.0751	Alternaria	10.3388
Bacteroides	13.5043	Vicinamibacterales_genus	12.2551	Pseudogymnoascus	18.324	Acaulium	26.9221	Com_2076_pos	4.87071	Com_29628_pos	6.57543	Lederbergia	8.37367	Proteus	10.9755	Filobasidium	12.5736	Cladosporium	8.28533
Sporosarcina	11.0637	Herminiimonas	8.91262	Botryotrichum	15.6042	Scopulariopsis	15.0358	Com_624_pos	4.68559	Com_853_pos	6.04636	Sporosarcina	8.3594	Massilia	9.45865	Crocicreas	9.88056	Herpotrichiellaceae_gen_Incertae_sedis	7.93286
Rhodococcus	10.4371	Massilia	8.08042	Neocosmospora	15.2712	Malassezia	10.2382	Com_853_pos	4.6814	Com_3169_pos	5.81491	Blastocatella	6.28154	UTCFX1	8.72504	Spizellomycetales_gen_Incertae_sedis	6.48621	Linnemannia	7.26199
Jeotgalicoccus	8.17985	Vicinamibacteraceae_genus	6.07819	Cephalotrichum	9.70545	Neocosmospora	6.80104	Com_29628_pos	4.119	Com_12512_pos	5.77912	Proteus	6.00122	Subgroup_7_genus	8.60577	Vishniacozyma	6.47924	Fungi_gen_Incertae_sedis	5.40782
Microbacterium	4.62248	Stenotrophomonas	5.16434	Trichocladium	8.16398	Cephalotrichum	4.71115	Com_3206_pos	4.0387	Com_2076_pos	5.01382	Massilia	5.45355	TK10_genus	8.25939	Fungi_gen_Incertae_sedis	6.04381	Filobasidium	5.1969
Lactobacillus	4.30473	Proteus	4.49737	Chrysosporium	7.02662	Botryotrichum	4.21211	Com_3169_pos	3.86651	Com_3206_pos	5.0056	Chitinophagaceae_genus	4.97336	Siminovitchia	6.8318	Neocosmospora	4.5226
		Lactobacillus	3.58619	Fusarium	4.5449	Phaeosphaeriaceae_gen_Incertae_sedis	3.30164	Com_111_pos	3.7435	Com_8754_neg	4.31687	Sumerlaea	4.93349	Microlunatus	5.60617	Pyrenochaetopsis	4.21266
		Escherichia.Shigella	3.35293	Nectria	2.5951	Fusarium	2.85227	Com_112_pos	3.73715	Com_112_pos	3.92667	Pseudaminobacter	3.71871	WD2101_soil_group_genus	4.684	Hyalorbilia	3.33638
		Morganella	3.31949	Cheilymenia	2.43021	Trichocladium	2.15877	Com_12798_pos	3.52283	Com_111_pos	3.84249	Pedosphaeraceae_genus	3.37993	Pyrinomonadaceae_genus	4.53387	Geopora	3.2743
		Psychrobacillus	2.27918			Pleosporales_gen_Incertae_sedis	1.6675	Com_12512_pos	3.43182	Com_12798_pos	3.67875	JGI_0001001.H03	3.30591	Psychrobacillus	3.96622	Dactylonectria	2.80225
		Lysinibacillus	1.83742			Aureobasidium	1.57271	Com_11607_neg	3.07875	Com_32983_pos	3.42437	Tissierella	3.15905	Peribacillus	3.88852	Scopulariopsis	2.72083
		WD2101_soil_group_genus	1.60645			Chrysosporium	1.20626	Com_8754_neg	2.83488	Com_57_pos	3.39715	FFCH7168	3.08141	Acidiferrimicrobium	3.3813	Sarocladium	2.50008
		Mammaliicoccus	1.42547					Com_11279_pos	2.68725	Com_2202_pos	3.08611	CL500.3	2.96666	Roseiflexaceae_genus	3.24338	Lobulomycetales_gen_Incertae_sedis	2.48726
		Clostridium	1.01311					Com_299_neg	2.67737	Com_115_pos	2.97255	Dyadobacter	2.6606	Pirellula	2.90011	Scolecobasidium	2.42697
		Delftia	0.962232					Com_3655_pos	2.36839	Com_573_pos	2.54501	Advenella	2.31996	Solibacillus	2.56775	Cladosporium	2.39156
		MND1	0.927449					Com_27161_neg	2.34653	Com_5628_pos	2.5255	Citricoccus	2.16407	Bacillaceae_genus	2.35177	Ochroconis	2.38517
		X67_14_genus	0.920063					Com_57_pos	1.8044	Com_205_neg	2.511	YC.ZSS.LKJ147	1.895	AKAU4049_genus	2.02733	Chaetothyriales_gen_Incertae_sedis	2.25848
		Peribacillus	0.848909					Com_573_pos	1.63513	Com_3655_pos	2.31703	Siminovitchia	1.87108	Lysinibacillus	1.93091	Trichomeriaceae_gen_Incertae_sedis	2.25619
		Bryobacter	0.772731					Com_1026_neg	1.59292	Com_4786_pos	2.29779	Lysinibacillus	1.80669	Gemmatimonadaceae_genus	1.7495	Pseudogymnoascus	2.01361
		UTCFX1	0.727168					Com_4786_pos	1.43282	Com_27161_neg	2.12877	Nannocystis	1.76167	Rokubacteriales_genus	1.37977	Pseudoarthrographis	1.99829
		Gemmatimonadaceae_genus	0.725782					Com_1875_neg	1.41805	Com_26572_neg	2.04271	Paenarthrobacter	1.67977	Pseudomonas	1.36842	Didymella	1.95556
		Domibacillus	0.555199					Com_3422_pos	1.41724	Tissierella	2.01062	Psychrobacillus	1.56363	Mammaliicoccus	1.34704	Heydenia	1.77595
		Solibacillus	0.461174					Com_524_neg	1.40783	Com_1875_neg	1.94573	Paenibacillus	1.45856	Achromobacter	1.3426	Botryotrichum	1.70186
		Gemmata	0.351003					Com_5406_neg	1.36772	Com_4666_pos	1.92102	Ferruginibacter	1.31746	Stenotrophomonas	1.32988	Pleosporales_gen_Incertae_sedis	1.65887
		S085_genus	0.319654					Com_8933_neg	1.36194	Com_3119_pos	1.91545	Rhodococcus	1.17548	SC.I.84_genus	1.28829	GS37_gen_Incertae_sedis	1.50987
		Serratia	0.31353					Com_4666_pos	1.32841	Com_65_pos	1.84086	Mitochondria_genus	1.16133	Ohtaekwangia	1.26594
								Com_226_pos	1.27635	Com_7952_pos	1.81751	Bryobacter	1.13344	X0319.7L14_genus	1.23299
								Com_69215_pos	1.25875	Com_4768_pos	1.76285	X0319.7L14_genus	1.11315	Vicinamibacteraceae_genus	1.13454
								Com_563_neg	1.23848	Com_299_neg	1.65636	Domibacillus	1.08008	Pirellulaceae_genus	1.09708
								Com_336_neg	1.19632	Com_5406_neg	1.61641	Subgroup_11_genus	0.964007	X11_24_genus	1.00169
								Com_8467_neg	1.1492	Com_9179_pos	1.52383	AKYG1722_genus	0.962459	MB.A2.108_genus	0.993529
								Com_3052_neg	1.13197	Com_336_neg	1.39529	C0119_genus	0.928048	Vicinamibacterales_genus	0.81503
								Com_391_neg	1.00686	Com_7983_pos	1.37737	Omnitrophales_genus	0.882685	Arenimicrobium	0.804011
								Com_115_pos	1.00179	Com_1393_pos	1.28028	Solibacillus	0.851685	Skermanella	0.790579
								Com_205_neg	0.995529	Proteus	1.22712	Actinomarinales_genus	0.846453	Subgroup_5_genus	0.790481
								Com_5599_pos	0.987281	Com_226_pos	1.21694	Pseudomonas	0.811948	Entotheonellaceae_genus	0.736587
								Com_1593_pos	0.975506	Com_391_neg	1.21207	Saccharimonadales_genus	0.765932	Subgroup_25_genus	0.726821
								Com_30011_neg	0.970026	Com_526_neg	1.17493	Ohtaekwangia	0.757626	Sphingomonas	0.723985
								Com_4768_pos	0.963495	Com_2146_pos	1.10828	Aquicella	0.723818	Lysobacter	0.691498
								Com_5628_pos	0.94722	Com_10687_pos	1.04757	Patescibacteria_genus	0.695094	Ellin6067	0.604671
								Com_65_pos	0.91099	Com_73_pos	0.948526	Polyangiaceae_genus	0.694375	Microvirga	0.595326
								Com_3948_neg	0.894472	Com_11663_pos	0.926845	Candidatus_Entotheonella	0.691461	Ardenticatenales_genus	0.580971
								Com_9179_pos	0.873727	Enterococcus	0.913393	Nonomuraea	0.682228	Nocardioides	0.545202
								Com_26865_pos	0.855947	Botryotrichum	0.893545	Thermodesulfobacteriota_genus	0.681547	Lineage_IIb_genus	0.507503
								Com_21918_pos	0.78888	Com_234_neg	0.862486	Jeotgalicoccus	0.677609	Saprospiraceae_genus	0.507289
								Com_73_pos	0.782235	Jeotgalicoccus	0.859681	Achromobacter	0.652864	S0134_terrestrial_group_genus	0.499265
								Com_7983_pos	0.763148	Com_26865_pos	0.840636	Mammaliicoccus	0.646421	Chryseolinea	0.46054
								Com_14570_neg	0.748587	Trichocladium	0.718001	Saprospiraceae_genus	0.642871	Corynebacterium	0.45909
								Com_3119_pos	0.744535	Com_5892_pos	0.669566	SH.PL14	0.627318	Planctomycetales_genus	0.455434
								Com_7952_pos	0.718147	Com_1234_neg	0.612235	Subgroup_5_genus	0.602175	Ensifer	0.426527
								Com_1274_neg	0.715759	Com_10494_pos	0.571427	Armatimonadota_genus	0.598216	Variovorax	0.401512
								Com_32983_pos	0.67206	Pseudogymnoascus	0.557484	Adhaeribacter	0.578061	Gaiella	0.390242
								Com_234_neg	0.650448	Mammaliicoccus	0.533859	Nordella	0.577068	Blastocatellaceae_genus	0.381915
								Com_2987_neg	0.64408	Microbacterium	0.528502	Phenylobacterium	0.564392	AKYH767_genus	0.379293
								Com_4124_neg	0.637388	Com_14570_neg	0.527947	Dongia	0.564059	X67_14_genus	0.37865
								Com_11663_pos	0.613753			Flavihumibacter	0.553435	YC.ZSS.LKJ147	0.377033
								Com_3532_pos	0.611301			X11_24_genus	0.543773	Dongia	0.349659
								Com_6787_neg	0.597444			Croceibacterium	0.510295	Bryobacter	0.329718
								Com_6547_pos	0.596845			Chryseobacterium	0.495083	bacteriap25_genus	0.327164
								Com_26572_neg	0.593689			UTCFX1	0.493017	KD4.96_genus	0.3254
								Com_1393_pos	0.592897			Corynebacterium	0.491224	Escherichia.Shigella	0.311993
								Com_29977_pos	0.573505			Lineage_IIa_genus	0.483646	Chitinophagaceae_genus	0.296237
								Com_2453_neg	0.564744			Abditibacterium	0.465481	Xanthobacteraceae_genus	0.280893
								Com_636_pos	0.559538			Oceanobacillus	0.458654
								Com_1210_neg	0.556522			Cellulosimicrobium	0.435045
								Com_3285_neg	0.556243			Stenotrophomonas	0.432085
								Com_3089_neg	0.552918			Paenalcaligenes	0.429802
								Com_2146_pos	0.544943			Herpetosiphon	0.417189
								Com_25484_neg	0.5442			A21b_genus	0.396326
								Com_34437_neg	0.534517			Pla1_lineage_genus	0.386638
								Com_19201_pos	0.532095			Subgroup_7_genus	0.379679
								Com_1089_neg	0.527724			Ensifer	0.369707
								Com_66_pos	0.512111			Aggregatilineaceae_genus	0.359778
								Com_20487_neg	0.505967			Nakamurella	0.357094
								Com_22696_pos	0.499716			Rhizobacter	0.354417
								Com_7430_neg	0.480741			Solirubrobacter	0.342633
								Com_80_pos	0.461045			AKYG587	0.333879
								Com_5494_pos	0.46042			Haliangiaceae_genus	0.331057
								Com_1007_neg	0.442908			A4b_genus	0.319654
								Com_1779_pos	0.439021			Pla4_lineage_genus	0.311008
								Com_41637_pos	0.426006			Flavitalea	0.310204
								Com_770_pos	0.422566			Pedomicrobium	0.301356
								Com_17_pos	0.420805			wb1.P19	0.298522
								Com_8753_neg	0.41788			Bauldia	0.292669
								Com_4075_pos	0.416856			Halocella	0.283959
								Com_18120_pos	0.401883			Microscillaceae_genus	0.283065
								Com_1438_neg	0.399961			Steroidobacter	0.281142
								Com_17332_neg	0.397121			WS2_genus	0.279554
								Com_531_pos	0.389211			Gemmatimonadaceae_genus	0.272711
								Com_22885_pos	0.388125			Pyrinomonadaceae_genus	0.260192
								Com_5046_pos	0.387914			Ardenticatenaceae_genus	0.248567
								Com_84814_neg	0.378873			Mariniblastus	0.246649
								Com_348_pos	0.376622			Candidatus_Udaeobacter	0.236207
								Com_437_pos	0.376227			ADurb.Bin063.1	0.224455
								Com_16532_pos	0.364291			Stenotrophobacter	0.222181
								Com_9688_pos	0.360779			Oligoflexus	0.222014
								Com_38636_neg	0.359927			Aggregatilineales_genus	0.221225
								Com_20649_pos	0.356936			Oleiharenicola	0.220339
								Com_2065_pos	0.347392			Gaiellales_genus	0.211291
								Com_18_neg	0.344589			Latescibacterota_genus	0.209957
								Com_2202_pos	0.342049			Kribbella	0.206577
								Com_28850_pos	0.340147			Verticiella	0.204462
								Com_8453_neg	0.325478			Morganella	0.201693
								Com_19687_neg	0.324479			Flavisolibacter	0.193216
								Com_4783_pos	0.320389			Acidibacter	0.174408
								Com_53_pos	0.31576			WD2101_soil_group_genus	0.16773
								Com_63327_pos	0.313598			Peribacillus	0.167129
								Com_5440_neg	0.310504			MBNT15_genus	0.164182
								Com_4209_pos	0.309668			Iamia	0.161682
								Com_3195_pos	0.306845			Facklamia	0.157196
								Com_16_neg	0.306584			Sphingobacterium	0.156608
								Com_1005_neg	0.305867			X37_13_genus	0.155933
								Com_10700_neg	0.303845			Planifilum	0.154466
								Com_14717_pos	0.301752			Alphaproteobacteria_genus	0.153897
								Com_1234_neg	0.300008			Microbacterium	0.148853
								Com_352_pos	0.290966			S0134_terrestrial_group_genus	0.138837
								Com_5027_pos	0.288466			TRA3.20_genus	0.136589
								Com_31_neg	0.288356			Ardenticatenales_genus	0.136403
								Com_7165_pos	0.284932			Pararhizobium	0.135931
								Com_1185_neg	0.282695			Sphingopyxis	0.135847
								Com_4894_pos	0.281371			Anaerolineaceae_genus	0.13382
								Com_2003_pos	0.273612			BIrii41_genus	0.127919
								Com_548_neg	0.273247			Vicinamibacterales_genus	0.12256
								Com_94569_pos	0.271462			Dankookia	0.120472
								Com_63352_neg	0.270257			Pseudobdellovibrionaceae_genus	0.119477
								Com_29346_pos	0.264621			Nitrolancea	0.116034
								Com_9015_neg	0.263265			Blastocatellaceae_genus	0.114966
								Com_10334_neg	0.254628			Dinghuibacter	0.114585
								Com_6191_neg	0.254091			Subgroup_17_genus	0.113288
								Com_14176_neg	0.252775			Puia	0.112727
								Com_3912_neg	0.249708			Atopostipes	0.106393
								Com_2110_pos	0.249172			Streptomyces	0.105697
								Com_12445_pos	0.247773			Larkinella	0.103889
								Com_1081_neg	0.247117			Caulobacter	0.1032
								Com_10687_pos	0.24514			Pontibacter	0.103188
								Com_254_neg	0.241355			Thermoleophilia_genus	0.0996113
								Com_16593_pos	0.23932			Daejeonella	0.0989255
								Com_22928_pos	0.233909			Solitalea	0.0988357
								Com_54278_neg	0.231365			Vallicoccus	0.0971414
								Com_1384_pos	0.22128			S085_genus	0.095698
								Com_1759_pos	0.219639			NB1.j_genus	0.0932286
								Com_262_neg	0.219187			Planctomycetes_genus	0.0924801
								Com_20385_neg	0.218705			Pirellulaceae_genus	0.0911727
								Com_13353_neg	0.217164			Fimbriimonadaceae_genus	0.0903673
								Com_1467_neg	0.2157			Desertimonas	0.0895243
								Com_11778_pos	0.208886			AT.s3.28_genus	0.089272
								Com_3138_pos	0.207773			Enteractinococcus	0.0888929
								Com_8_pos	0.206853			Leptospirillum	0.0867289
								Com_997_pos	0.205113			Chitinophaga	0.0838716
								Com_526_neg	0.202927			Methyloligellaceae_genus	0.0835594
								Com_13458_pos	0.199987			Paracoccus	0.0827846
								Com_35763_pos	0.199331			Subgroup_2_genus	0.081925
								Com_2144_pos	0.19836			Entotheonellaceae_genus	0.0784663
								Com_32123_neg	0.197726			Litorilinea	0.0779545
								Com_5841_pos	0.196448			Nocardioides	0.0770181
								Com_912_pos	0.195749			BD2.11_terrestrial_group_genus	0.075794
								Com_10494_pos	0.19538			Terriglobales_genus	0.0753138
								Com_6146_pos	0.193902			Cellvibrio	0.0738727
								Com_55768_pos	0.192305			Mycoavidus	0.0733781
								Com_948_neg	0.187911			Mesorhizobium	0.0710234
								Com_19_pos	0.1853			Gitt.GS.136_genus	0.0704862
								Com_1166_pos	0.183675			Vulgatibacter	0.0700184
								Com_7562_neg	0.182449			Geminicoccus	0.07
								Com_6048_neg	0.180177			Microlunatus	0.0698248
								Com_1259_neg	0.17862			Ammoniphilus	0.0673242
								Com_6045_neg	0.177444			Ellin517	0.067079
								Com_33002_pos	0.177333			Flavobacterium	0.0662434
								Com_119_neg	0.17298			AKYH767_genus	0.0649993
								Com_9020_neg	0.17293			CCM11a_genus	0.0647846
								Com_3192_neg	0.166982			Escherichia.Shigella	0.0646439
								Com_1548_pos	0.163543			Georgenia	0.0615635
								Com_4700_pos	0.1624			SC.I.84_genus	0.0606972
								Com_625_neg	0.162075			Sorangium	0.0591371
								Com_2376_neg	0.160027			S.70_genus	0.0587308
								Com_46_pos	0.157637			Woeseia	0.0584636
								Com_19918_pos	0.156777			Staphylococcus	0.0572523
								Com_122_pos	0.153599			Niastella	0.0571429
								Com_699_pos	0.145201			Neorhizobium	0.0568404
								Com_11834_pos	0.145091			Thermoactinomycetaceae_genus	0.0555937
								Com_30600_neg	0.144517			Allorhizocola	0.0552828
								Com_7179_neg	0.141942			Sulfurifustis	0.0532
								Com_456_neg	0.138357			Legionella	0.0521415
								Com_3411_neg	0.135368			Phyllobacterium	0.0512812
								Com_6055_pos	0.134911			Microtrichales_genus	0.0501974
								Com_14063_pos	0.129949			Nitrospira	0.049
								Com_4755_pos	0.127423			Luteitalea	0.0477197
								Com_1089_pos	0.126727			VHS.B3.70_genus	0.0472222
								Com_12831_neg	0.126071			Sphingoaurantiacus	0.0446133
								Com_3738_pos	0.126006			D05.2_genus	0.0434022
								Com_6168_pos	0.123937			Hyphomicrobiales_genus	0.0433944
								Com_10164_pos	0.123375			Ahniella	0.0427778
								Com_9133_neg	0.122766			Yaniella	0.041947
								Com_568_pos	0.121288			Gemmatimonas	0.0406103
								Com_13384_neg	0.120688			Variovorax	0.0405731
								Com_7871_neg	0.118153			Nitrosospira	0.0396364
								Com_15653_pos	0.113205			B1.7BS_genus	0.0395382
								Com_8677_pos	0.112505			Vicinamibacteraceae_genus	0.0385054
								Com_16567_pos	0.11025			Caldilineaceae_genus	0.0379647
								Com_3630_pos	0.110043			Pedobacter	0.0371667
								Com_2248_neg	0.109629			RBG.13.54.9_genus	0.0354286
								Com_28_pos	0.109561			Glutamicibacter	0.0350629
								Com_13056_pos	0.109496			Leucobacter	0.0334231
								Com_4027_pos	0.107751			Sporocytophaga	0.0333333
								Com_3172_neg	0.105823			Candidatus_Jidaibacter	0.0330303
								Com_25784_pos	0.104216			Fictibacillus	0.0325263
								Com_2962_neg	0.103902			Ilumatobacter	0.0312167
								Com_17357_pos	0.103593			MB.A2.108_genus	0.0307527
								Com_32931_pos	0.10288			Planctomycetales_genus	0.0296066
								Com_19133_pos	0.102801			Roseiflexaceae_genus	0.0291117
								Com_11076_neg	0.102285			Solirubrobacteraceae_genus	0.0285379
								Com_27062_neg	0.101866			Moheibacter	0.0270866
								Com_17064_pos	0.101661			Berkelbacteria_genus	0.027
								Com_1745_pos	0.101641			Clostridium	0.025
								Com_1321_pos	0.101369			Sandaracinaceae_genus	0.0247646
								Com_17359_neg	0.100963			Bremerella	0.0245
								Com_23823_neg	0.0976767			Chryseolinea	0.024488
								Com_1873_neg	0.0973147			Rhodoplanes	0.0242889
								Com_15614_pos	0.0964646			Pigmentiphaga	0.0242549
								Com_13197_pos	0.0963679			Ramlibacter	0.0234862
								Com_1446_pos	0.0956698			Subgroup_20_genus	0.023351
								Com_2561_pos	0.0935626			Agromyces	0.0231106
								Com_8708_neg	0.0907894			Actinocorallia	0.0230286
								Com_212_neg	0.0896			Hymenobacter	0.0227273
								Com_5437_pos	0.0894111			Spirosoma	0.0226116
								Com_15347_neg	0.0888369			Latescibacteraceae_genus	0.0223095
								Com_190_pos	0.0884715			P2.11E_genus	0.02205
								Com_633_neg	0.088386			Paeniglutamicibacter	0.0217778
								Com_3742_neg	0.0864242			Caldovatus	0.0217778
								Com_4364_pos	0.085863			Alterococcus	0.0209444
								Com_5688_neg	0.0843107			MND1	0.0203007
								Com_14097_neg	0.0834167
								Com_40254_pos	0.0832919
								Com_3198_neg	0.0832505
								Com_46602_neg	0.0831288
								Com_11_pos	0.081119
								Com_9887_neg	0.0807556
								Com_30201_neg	0.0806891
								Com_1057_neg	0.0801042
								Com_366_pos	0.0800141
								Com_71_pos	0.0800136
								Com_13949_pos	0.0792727
								Com_1156_neg	0.0792167
								Com_31814_neg	0.0790972
								Com_132_pos	0.0782741
								Com_3923_neg	0.0774225
								Com_10347_neg	0.0772828
								Com_359_pos	0.0769628
								Com_15398_neg	0.0768
								Com_102_pos	0.075951
								Com_6406_pos	0.0756747
								Com_56852_pos	0.0755222
								Com_3799_pos	0.0749
								Com_10503_pos	0.0735111
								Com_1833_pos	0.0715354
								Com_4302_neg	0.0702672
								Com_79_pos	0.0701854
								Com_1058_neg	0.0697992
								Com_26529_pos	0.0696455
								Com_6297_neg	0.0690455
								Com_61689_neg	0.0689583
								Com_5035_neg	0.0681571
								Com_39130_pos	0.0677409
								Com_9837_neg	0.0672679
								Com_23442_pos	0.0669303
								Com_60150_neg	0.0667083
								Com_200_neg	0.0666812
								Com_174_pos	0.0665556
								Com_3817_pos	0.0663338
								Com_1226_pos	0.0661182
								Com_22651_pos	0.0659557
								Com_5329_pos	0.0655
								Com_4499_neg	0.0650019
								Com_42512_neg	0.0647386
								Com_22409_pos	0.0639479
								Com_68517_pos	0.063393
								Com_3006_pos	0.0630481
								Com_3418_pos	0.0630331
								Com_40755_pos	0.0616815
								Com_1935_neg	0.0612946
								Com_3019_pos	0.06125
								Com_2306_neg	0.0596242
								Com_1987_neg	0.0595622
								Com_20041_pos	0.059097
								Com_2489_pos	0.0584749
								Com_20622_neg	0.0583742
								Com_12980_neg	0.057964
								Com_1875_pos	0.056175
								Com_15266_pos	0.0554139
								Com_5721_pos	0.055412
								Com_80736_pos	0.0549279
								Com_5635_neg	0.0544524
								Com_10503_neg	0.0540274
								Com_32839_pos	0.0538822
								Com_20659_pos	0.0531525
								Com_9_neg	0.0531111
								Com_21760_neg	0.0529
								Com_48292_pos	0.0523674
								Com_72239_pos	0.0521397
								Com_8463_neg	0.0510421
