# Supplementary material for: Quantifying the relative contributions of bacterial and fungal communities to carcass decomposition using a quantitative microbiome profiling approach
Source: NPJ Biofilms Microbiomes. 2025 Nov 17;11:210. doi: 10.1038/s41522-025-00842-3 (PMC12624039; doi:10.1038/s41522-025-00842-3)
Supplement: Supplementary file 4 — Supplementary TableS3. [file 41522_2025_842_MOESM4_ESM.xlsx]

## Sheet: DNA_quantity
Table S4. Information on sample weight and DNA quantity
ID	template DNA quantity (ng)	DNA quantity of sample (ng)	Sample quantity (g)
BS00-1	7.18	1981.68	0.4807
BS00-2	4.26	1460.57	0.4831
BS00-3	6.3	2160	0.5078
BS00-4	4.02	1378.29	0.5076
BS00-5	6.64	2276.57	0.5122
BS00-6	4.72	1618.29	0.4882
BS01-1	6.18	2648.57	0.5009
BS01-2	5.82	1995.43	0.4898
BS01-3	7.2	3085.71	0.5099
BS01-4	6.78	2510.54	0.4893
BS01-5	4.38	1501.71	0.4964
BS01-6	5.22	1789.71	0.4853
BS03-1	9.4	3222.86	0.5091
BS03-2	5.32	1824	0.5167
BS03-3	7.58	3248.57	0.5138
BS03-4	4.9	1680	0.4995
BS03-5	7.94	2722.29	0.5165
BS03-6	9	3085.71	0.5031
BS07-1	5.18	2761.68	0.4999
BS07-2	6.28	3229.71	0.4914
BS07-3	5.82	2494.29	0.5
BS07-4	6.76	2317.71	0.5188
BS07-5	7.16	3682.29	0.4955
BS07-6	8.26	2832	0.5179
BS14-1	6.42	2432.26	0.5123
BS14-2	5.74	2460	0.5101
BS14-3	4.8	1645.71	0.5012
BS14-4	6.12	2098.29	0.5116
BS14-5	5.82	1995.43	0.494
BS14-6	6.9	2365.71	0.4895
BS21-1	6.24	2674.29	0.5165
BS21-2	7.36	3154.29	0.5081
BS21-3	4.96	3010.01	0.5064
BS21-4	5.98	2562.86	0.5062
BS21-5	6.2	2657.14	0.5
BS21-6	5.7	2442.86	0.5113
BS28-1	6.82	2338.29	0.4891
BS28-2	6	2057.14	0.5149
BS28-3	8.8	3017.14	0.5134
BS28-4	9.06	3106.29	0.4926
BS28-5	6.52	2235.43	0.5084
BS28-6	6.14	2105.14	0.5068
BS35-1	7.74	2653.71	0.4861
BS35-2	8.04	2756.57	0.4854
BS35-3	5.26	1803.43	0.4902
BS35-4	5.18	9412.8	0.5109
BS35-5	5.56	1906.29	0.5083
BS35-6	6.02	2064	0.5067
GS01-1	6.24	2824.05	0.4896
GS01-2	6.74	2888.57	0.5041
GS01-3	6.36	3270.86	0.4804
GS01-4	5.96	3065.14	0.4958
GS01-5	7.24	3102.86	0.4916
GS01-6	5.76	3456	0.4977
GS03-1	5.42	3252	0.4881
GS03-2	6.48	2777.14	0.4981
GS03-3	7.32	4392	0.511
GS03-4	4.64	2386.29	0.5076
GS03-5	6.22	2665.71	0.5064
GS03-6	7.58	3248.57	0.4894
GS07-1	7.18	3077.14	0.4896
GS07-2	7.9	3385.71	0.5072
GS07-3	6.9	3548.57	0.5093
GS07-4	5.48	2818.29	0.5108
GS07-5	6.82	3507.43	0.5023
GS07-6	6.18	3612.65	0.5019
GS14-1	5.78	6440.57	0.5095
GS14-2	9.14	10184.6	0.4874
GS14-3	10.6	6360	0.5172
GS14-4	8.84	5304	0.5018
GS14-5	5.98	7022.23	0.5068
GS14-6	6.12	7344	0.4971
GS21-1	8.98	12469.4	0.4981
GS21-2	6.06	3584.06	0.5111
GS21-3	4.52	9685.71	0.5199
GS21-4	8.72	7474.29	0.4895
GS21-5	7.84	22310.4	0.5006
GS21-6	7.12	6102.86	0.5058
GS28-1	6.7	14357.1	0.4956
GS28-2	9.34	26418.9	0.5008
GS28-3	4.86	10414.3	0.5084
GS28-4	6.74	14442.9	0.4829
GS28-5	6.6	5657.14	0.4933
GS28-6	10.9	9342.86	0.4874
GS35-1	5.26	11271.4	0.4839
GS35-2	6.18	3178.29	0.504
GS35-3	6.18	4386.03	0.4804
GS35-4	4.26	3651.43	0.5104
GS35-5	9.86	3380.57	0.4902
GS35-6	7.52	451.2	0.5073
MS01-1	27.8	1668	0.1722
MS01-2	98	5880	0.1782
MS01-3	0.14	8.28	0.174
MS01-4	114	6840	0.2358
MS01-5	68	4080	0.2235
MS01-6	48.8	2928	0.258
MS03-1	122.4	7344	0.2356
MS03-2	52.2	3132	0.2297
MS03-3	65.4	3924	0.1955
MS03-4	44.2	2652	0.1774
MS03-5	118	7080	0.2102
MS03-6	83.6	5016	0.2547
MS07-1	91	5460	0.1983
MS07-2	46.6	2796	0.2252
MS07-3	91.8	5508	0.2593
MS07-4	13.7	822	0.1947
MS07-5	100	6000	0.2323
MS07-6	61.8	3708	0.1795
MS14-1	67.4	4044	0.1795
MS14-2	104	6240	0.2191
MS14-3	86	5160	0.2192
MS14-4	27.6	1656	0.2454
MS14-5	16.7	1002	0.2473
MS14-6	73.8	4428	0.2735
MS21-1	3.08	184.8	0.2498
MS21-2	4	240	0.1915
MS21-3	3.42	205.2	0.2074
MS21-4	4.96	297.6	0.2128
MS21-5	10.2	612	0.1668
MS21-6	2.82	169.2	0.1917
MS28-1	29.8	1788	0.2486
MS28-2	16.9	1014	0.2225
MS28-3	9.7	582	0.2361
MS28-4	36.8	2208	0.195
MS28-5	19.8	1188	0.2054
MS28-6	16	960	0.1935
MS35-1	14.6	876	0.2109
MS35-2	68.8	4128	0.1996
MS35-3	14.4	864	0.1916
MS35-4	22.8	1368	0.239
MS35-5	6.2	372	0.222
MS35-6	68.8	4128	0.1996
