# Supplementary material for: Quantifying the relative contributions of bacterial and fungal communities to carcass decomposition using a quantitative microbiome profiling approach
Source: NPJ Biofilms Microbiomes. 2025 Nov 17;11:210. doi: 10.1038/s41522-025-00842-3 (PMC12624039; doi:10.1038/s41522-025-00842-3)
Supplement: Supplementary file 5 — Supplementary TableS4. [file 41522_2025_842_MOESM5_ESM.xlsx]

## Sheet: Sheet1
Table S5. The standard curve for each sample, y represents log10 transformed microbial gene copies, and x represents log10 transformed microbial read counts, respectively.
Sample ID	Linear equation	R2
BS00-1	y=0.9886x-0.2702	0.993959
BS00-2	y=1.0335x-0.3612	0.995745
BS00-3	y=0.9417x-0.0852	0.994832
BS00-4	y=1.0138x-0.2799	0.994994
BS00-5	y=1.0282x-0.4718	0.994772
BS00-6	y=0.9906x-0.2355	0.99594
BS01-1	y=0.9657x-0.1417	0.995097
BS01-2	y=1.04x-0.4226	0.988691
BS01-3	y=0.9815x-0.3155	0.986028
BS01-4	y=0.9663x-0.1789	0.9956
BS01-5	y=0.9991x-0.1644	0.997626
BS01-6	y=1.0095x-0.2579	0.997485
BS03-1	y=1.0086x-0.5747	0.991504
BS03-2	y=0.9894x-0.2934	0.994604
BS03-3	y=1.0603x-0.678	0.972239
BS03-4	y=1x-0.2891	0.995815
BS03-5	y=1.0827x-0.7892	0.993437
BS03-6	y=0.9858x-0.4135	0.992554
BS07-1	y=1.0696x-0.5489	0.995403
BS07-2	y=0.9408x-0.1217	0.992379
BS07-3	y=1.0151x-0.4358	0.996416
BS07-4	y=1.0347x-0.6011	0.992464
BS07-5	y=0.9716x-0.3171	0.991248
BS07-6	y=1.0563x-0.6719	0.969369
BS14-1	y=1.0169x-0.4315	0.993545
BS14-2	y=0.9964x-0.3923	0.992578
BS14-3	y=0.9766x-0.2299	0.995083
BS14-4	y=0.9411x-0.1308	0.988589
BS14-5	y=1.0056x-0.3272	0.992268
BS14-6	y=1.0228x-0.4603	0.996375
BS21-1	y=1.0016x-0.3809	0.996327
BS21-2	y=1.0551x-0.5839	0.994299
BS21-3	y=1.026x-0.392	0.996001
BS21-4	y=1.0148x-0.4218	0.990056
BS21-5	y=1.0213x-0.435	0.985599
BS21-6	y=0.9926x-0.2687	0.994516
BS28-1	y=1.0227x-0.5399	0.995299
BS28-2	y=1.0116x-0.4487	0.995864
BS28-3	y=1.0436x-0.6999	0.98488
BS28-4	y=1.089x-0.751	0.985557
BS28-5	y=1.0193x-0.515	0.995414
BS28-6	y=1.0257x-0.5305	0.990832
BS35-1	y=0.989x-0.4051	0.993973
BS35-2	y=1.0172x-0.5613	0.989491
BS35-3	y=1.0002x-0.3512	0.991706
BS35-4	y=1.0064x-1.4125	0.989045
BS35-5	y=0.9888x-0.3643	0.993109
BS35-6	y=0.9546x-0.1955	0.992565
GS01-1	y=0.9798x-0.3837	0.98988
GS01-2	y=1.0006x-0.5467	0.992807
GS01-3	y=1.0359x-0.6115	0.990417
GS01-4	y=1.0503x-0.6369	0.987701
GS01-5	y=1.0248x-0.6347	0.997454
GS01-6	y=0.982x-0.3276	0.984496
GS03-1	y=1.0102x-0.4366	0.997295
GS03-2	y=1.0592x-0.69	0.996699
GS03-3	y=0.9471x-0.3198	0.993131
GS03-4	y=1.0187x-0.4595	0.993895
GS03-5	y=1.0415x-0.6335	0.995871
GS03-6	y=1.0649x-0.7114	0.99456
GS07-1	y=0.9609x-0.7338	0.982508
GS07-2	y=0.999x-1.0377	0.987827
GS07-3	y=0.9953x-0.4313	0.993716
GS07-4	y=1.0633x-0.6373	0.97979
GS07-5	y=1.0338x-1.1168	0.982794
GS07-6	y=1.0282x-0.5374	0.993953
GS14-1	y=0.9844x-0.4467	0.992139
GS14-2	y=1.0351x-1.3941	0.99014
GS14-3	y=1.0121x-1.3879	0.985566
GS14-4	y=0.9852x-1.1139	0.989852
GS14-5	y=0.9979x-0.8898	0.992732
GS14-6	y=0.9713x-0.8138	0.983773
GS21-1	y=0.913x-0.6443	0.996123
GS21-2	y=0.9676x-0.8914	0.991709
GS21-3	y=1.0412x-1.5888	0.994856
GS21-4	y=1.0439x-1.5012	0.993832
GS21-5	y=1.0373x-1.4163	0.977623
GS21-6	y=1.0214x-1.3168	0.989901
GS28-1	y=1.0445x-1.7296	0.987736
GS28-2	y=1.0751x-1.7225	0.979374
GS28-3	y=0.9923x-0.6425	0.983871
GS28-4	y=1.0111x-1.1945	0.989742
GS28-5	y=0.9685x-0.5557	0.990289
GS28-6	y=1.0118x-1.3514	0.993397
GS35-1	y=1.0348x-0.679	0.994607
GS35-2	y=0.9789x-1.0766	0.992817
GS35-3	y=1.0413x-0.9347	0.991398
GS35-4	y=1.03x-0.6412	0.99438
GS35-5	y=1.0244x-1.2428	0.986658
GS35-6	y=1.023x-1.1994	0.990368
MS01-1	y=0.9142x+0.5095	0.946018
MS01-2	y=1.0415x+0.0349	0.996621
MS01-3	y=1.02x-0.4856	0.976611
MS01-4	y=0.9123x+0.4148	0.98645
MS01-5	y=1.0014x+0.4158	0.986338
MS01-6	y=0.9757x+0.3594	0.984218
MS03-1	y=0.9367x-0.0809	0.988184
MS03-2	y=1.0767x+0.0978	0.994844
MS03-3	y=0.9702x+0.3161	0.995656
MS03-4	y=1.0144x+0.2001	0.991784
MS03-5	y=0.8848x+0.3193	0.98421
MS03-6	y=0.9318x+0.4256	0.974997
MS07-1	y=0.9387x-0.1956	0.991626
MS07-2	y=1.0173x-0.3565	0.99324
MS07-3	y=0.9663x-0.1883	0.994029
MS07-4	y=1.0154x+0.3292	0.991313
MS07-5	y=0.9849x-0.3383	0.993145
MS07-6	y=0.9935x-0.106	0.980159
MS14-1	y=0.9742x-0.3298	0.991818
MS14-2	y=0.9889x-1.7488	0.981829
MS14-3	y=0.988x-1.1441	0.985748
MS14-4	y=0.9509x-0.2369	0.992935
MS14-5	y=1.0185x-0.5923	0.98614
MS14-6	y=1.0001x-0.8001	0.983313
MS21-1	y=1.0211x-0.9034	0.97991
MS21-2	y=0.9588x-0.7416	0.989913
MS21-3	y=0.9934x-0.8645	0.991289
MS21-4	y=1.0245x-1.2923	0.971681
MS21-5	y=0.9727x-1.1383	0.980048
MS21-6	y=0.9806x-1.0463	0.983098
MS28-1	y=0.9915x-0.9164	0.987417
MS28-2	y=0.9914x-1.6283	0.99375
MS28-3	y=1.0346x-1.3933	0.988825
MS28-4	y=0.9941x-1.2394	0.980548
MS28-5	y=1.0109x-0.5894	0.995941
MS28-6	y=1.0316x-1.2565	0.985392
MS35-1	y=1.0109x-1.1855	0.994417
MS35-2	y=0.9867x-1.5828	0.994048
MS35-3	y=1.0194x-1.562	0.990507
MS35-4	y=0.9955x-1.2565	0.990352
MS35-5	y=1.0261x-1.3009	0.986913
MS35-6	y=0.992x-1.6764	0.994249
